# Supplementary material for: Assessing state partner use of the Model Aquatic Health Code (MAHC): A cross comparison of five states with varying degrees of self-reported adoption status
Source: PLOS Water. Author manuscript; Available in PMC 2025 Jul 11. (PMC12247143; doi:10.1371/journal.pwat.0000276)
Supplement: S1_Data — S1 Data. MAHC code book. CDC constructed code book developed by converting the 2018 (3rd Edition) MAHC code language into an Excel spreadsheet. (XLSX) [file NIHMS2046419-supplement-S1_Data.xlsx]

## Sheet: MAHC_Code_book
Code	Code Definition	Code Group 1	Code Group 2
4.1.1.1 Purpose (Plan Submittal)	Purpose AQUATIC FACILITY construction plans shall be designed to provide sufficient clarity to indicate the location, nature, and extent of the work proposed.	Plan Submittal	Plan Submittal
4.1.1.2 Conform (Plan Submittal)	Conform AQUATIC FACILITY construction plans shall show in detail that it will conform to the provisions of this CODE and relevant laws, ordinances, rules, and regulations, as determined by the AHJ and to protect the health and SAFETY of the facility’s BATHERS and PATRONS.	Plan Submittal	Plan Submittal
4.1.1.3 Approved Plans (Plan Submittal)	Approved Plans No person shall begin to construct a new AQUATIC FACILITY or shall SUBSTANTIALLY ALTER an existing AQUATIC FACILITY without first having the construction plans detailing the construction or SUBSTANTIAL ALTERATION submitted to and approved by the AHJ.	Plan Submittal	Plan Submittal
4.1.1.4 Plan Preparation (Plan Submittal)	Plan Preparation All plans shall be prepared by a design professional who is registered or licensed to practice their respective design profession as defined by the state or local laws governing professional practice within the jurisdiction in which the project is to be constructed.	Plan Submittal	Plan Submittal
4.1.1.5 Required Statements (Plan Submittal)	Required Statements All construction plans shall include the following statements:	Plan Submittal	Plan Submittal
4.1.2.1.1A Names / Addresses (Content of Design Report)	Names / Addresses AQUATIC FACILITY plans shall include the name, address, and contact information for the owner, designer, and builder if available at the time of submission.	Plan Submittal	Content of Design Report
4.1.2.1.2 Site Information (Content of Design Report)	Site Information AQUATIC FACILITY plans shall include site information indicating at a minimum the location of all utilities, wells, topography, natural water features, and potential sources of surface drainage and pollution which may affect the proposed AQUATIC FACILITY.	Plan Submittal	Content of Design Report
4.1.2.1.3 Plot Plan (Content of Design Report)	Plot Plan AQUATIC FACILITY plans shall include a site plot plan including:	Plan Submittal	Content of Design Report
4.1.2.2.1 Drawings (Content of Design Report)	Drawings Detailed scaled and dimensional drawings for each individual AQUATIC VENUE shall include an AQUATIC VENUE area plan and layout plan along with dimensioned longitudinal and transverse cross sections of the AQUATIC VENUE.	Plan Submittal	Content of Design Report
4.1.2.2.1.1 Operating Conditions (Content of Design Report)	Operating Conditions The design documents shall include a record of operating conditions (water temperature(s), space temperature, space relative humidity, space dew point) and intended use for each type of VENUE (FLAT WATER, AGITATED WATER, HOT WATER) accepted by both the design engineer and owner/operator.	Plan Submittal	Content of Design Report
4.1.2.2.2 Aquatic Venue Attributes (Content of Design Report)	Aquatic Venue Attributes Detailed scaled and dimensional drawings for each individual AQUATIC VENUE shall include location and type of:, INLETS, Overflows, Drains, Suction outlets, Overflow gutters or devices, Piping, Designed POOL water elevation, AQUATIC FEATURES such as ladders, stairs, diving boards, SLIDES, and play features, Lighting, Pool markings, and Surface materials.	Plan Submittal	Content of Design Report
4.1.2.2.3 Area Design (Content of Design Report)	Area Design Detailed scaled and dimensional drawings of the AQUATIC FACILITY and for each individual AQUATIC VENUE, as appropriate, shall include location and type of: Design of DECK, curb, or walls enclosing the AQUATIC VENUE, DECK drains, Paved walkways and other hardscape features, Non-slip flooring, AQUATIC VENUE area finishes, Drinking fountains or other sources of drinking water, Entries an…	Plan Submittal	Content of Design Report
4.1.2.2.4 Aquatic Venue Recirculation and Treatment Design (Content of Design Report)	Aquatic Venue Recirculation and Treatment Design Detailed scaled and dimensional drawings for each individual AQUATIC VENUE shall contain a flow diagram showing the location, plan, elevation, and schematics of: Filters, Pumps, Chemical feeders and interlocks Chemical controllers and interlocks, SECONDARY DISINFECTION SYSTEMS, if required, Supplemental DISINFECTION systems, if installed, Ventilati…	Plan Submittal	Content of Design Report
4.1.2.2.5 Equipment Room Design (Content of Design Report)	Equipment Room Design Detailed scaled and dimensional drawings for each individual AQUATIC VENUE shall contain a schematic layout of the AQUATIC VENUE EQUIPMENT ROOM (or EQUIPMENT AREA if permitted by the local AHJ) showing accessibility for installation and maintenance.	Plan Submittal	Content of Design Report
4.1.2.2.6 Chemical Storage Space Design (Content of Design Report)	Chemical Storage Space Design Detailed scaled and dimensional drawings for each individual AQUATIC VENUE shall contain a schematic layout of the AQUATIC FACILITY CHEMICAL STORAGE SPACE(S).	Plan Submittal	Content of Design Report
4.1.2.2.7 Hygiene Facility Design (Content of Design Report)	Hygiene Facility Design Detailed scaled and dimensional drawings for each AQUATIC FACILITY shall show the location and number of all available HYGIENE FACILITIES provided including dressing rooms, lockers and basket STORAGE, SHOWERS, lavatory, toilet FIXTURES, and DIAPER-CHANGING STATIONS.	Plan Submittal	Content of Design Report
4.1.2.3.1A Accompanying Drawings (Content of Design Report)	Accompanying Drawings Technical specifications for the construction of each AQUATIC VENUE and all appurtenances shall accompany the drawings for the AQUATIC FACILITY plans.	Plan Submittal	Content of Design Report
4.1.2.3.2A Technical Details (Content of Design Report)	Technical Details The following technical specifications shall be provided for each AQUATIC FACILITY: POOL water temperatures, Space design, Dry bulb and dew point temperatures, and Relative humidity.	Plan Submittal	Content of Design Report
4.1.2.3.2.1 Details Not Shown on Plans (Content of Design Report)	Details Not Shown on Plans Each AQUATIC VENUE shall include all construction details not shown on the plans that relate to the AQUATIC FACILITY:	Plan Submittal	Content of Design Report
4.1.2.3.2.2A Intended Use (Content of Design Report)	Intended Use Design of the ventilation and AIR HANDLING SYSTEMS for INDOOR AQUATIC FACILITIES shall include consultation with, and input by, the owner/operator to address intended use, type of VENUE (FLAT WATER, AGITATED WATER, HOT WATER) and intended typical operating water temperature.	Plan Submittal	Content of Design Report
4.1.2.3.3 Water Sources (Content of Design Report)	Water Sources The technical specifications for each AQUATIC FACILITY shall include the sources of all water supplies.	Plan Submittal	Content of Design Report
4.1.2.3.4 Area and Volume (Content of Design Report)	Area and Volume Technical specifications shall include the water surface area and volume of each AQUATIC VENUE and associated water features, if applicable.	Plan Submittal	Content of Design Report
4.1.2.3.5A Theoretical Peak Occupancy (Content of Design Report)	Theoretical Peak Occupancy The technical specifications for each AQUATIC FACILITY and each AQUATIC VENUE shall include THEORETICAL PEAK OCCUPANCY, respectively.	Plan Submittal	Content of Design Report
4.1.2.3.5.1 Used for Designing Systems (Content of Design Report)	Used for Designing Systems The THEORETICAL PEAK OCCUPANCY for an AQUATIC VENUE shall be used for designing systems that serve BATHERS and PATRONS. (Note: The specified density factors are the lower limits for determining THEORETICAL PEAK OCCUPANCY.)	Plan Submittal	Content of Design Report
4.1.2.3.5.2 Incorporate Non-Water Related Areas (Content of Design Report)	Incorporate Non-Water Related Areas The THEORETICAL PEAK OCCUPANCY for an AQUATIC FACILITY shall be used for designing systems that serve BATHERS and PATRONS and shall incorporate non-water related areas such as DECKS and other adjacent portions of the AQUATIC FACILITY not associated with the AQUATIC VENUE.	Plan Submittal	Content of Design Report
4.1.2.3.5.3 Calculating Theoretical Peak Occupancy (Content of Design Report)	Calculating Theoretical Peak Occupancy The THEORETICAL PEAK OCCUPANCY shall be calculated by dividing the surface area in square feet of the AQUATIC VENUE by the density factor (D) that fits the specific AQUATIC VENUE being considered. THEORETICAL PEAK OCCUPANCY = AQUATIC VENUE Surface Area / D. The density factors (D) are: Water/BATHER-related: FLAT WATER density factor = 20 ft2 (1.9 m2) per BAT…	Plan Submittal	Content of Design Report
4.1.2.3.5.3.1 Density Factor Modification (Content of Design Report)	Density Factor Modification The density factors in MAHC 4.1.2.3.5.3 may be modified for higher BATHER or PATRON density, but they shall not be modified to result in less BATHERS per square foot than listed for the factors in MAHC 4.1.2.3.5.3.	Plan Submittal	Content of Design Report
4.1.2.3.5.3.2 Aquatic Facility Theoretical Peak Occupancy (Content of Design Report)	Aquatic Facility Theoretical Peak Occupancy The THEORETICAL PEAK OCCUPANCY for an AQUATIC FACILITY shall be determined by adding the calculations for each AQUATIC VENUE in the AQUATIC FACILITY.	Plan Submittal	Content of Design Report
4.1.2.3.6A Equipment Characteristics and Rating (Content of Design Report)	Equipment Characteristics and Rating The technical specifications and supplemental engineering data for each AQUATIC FACILITY and each AQUATIC VENUE shall include: Detailed information on the type, size, operating characteristics, and rating of all mechanical and electrical equipment; Hydraulic computations for head loss in all piping and recirculation equipment; Pump curves that demonstrate that…	Plan Submittal	Content of Design Report
4.1.2.3.7 Recirculation Rate and Turnover (Content of Design Report)	Recirculation Rate and Turnover The technical specifications for each AQUATIC VENUE shall include the recirculation rate and TURNOVER TIME.	Plan Submittal	Content of Design Report
4.1.2.3.8 Filter Media (Content of Design Report)	Filter Media The technical specifications for each AQUATIC VENUE shall include information on the filter media such as diatomaceous earth, sand, gravel or other approved material.	Plan Submittal	Content of Design Report
4.1.2.3.9 Equipment Specifications (Content of Design Report)	Equipment Specifications The technical specifications for each AQUATIC VENUE shall include information on each piece of equipment associated with that AQUATIC VENUE.	Plan Submittal	Content of Design Report
4.1.2.3.10 Safety Equipment Specifications (Content of Design Report)	Safety Equipment Specifications The technical specifications for each AQUATIC FACILITY shall include information on all aquatic SAFETY equipment.	Plan Submittal	Content of Design Report
4.1.2.3.11 Design for Risk Management (Content of Design Report)	Design for Risk Management The layout for zones of PATRON surveillance as specified in MAHC 6.3.3.1.1 shall be included and must show features or design configurations that can impact PATRON surveillance.	Plan Submittal	Content of Design Report
4.1.2.3.12 Other Specifications (Content of Design Report)	Other Specifications The technical specifications for each AQUATIC FACILITY and each AQUATIC VENUE shall include additional information related to the project requested by the AHJ for the purposes of the construction of the AQUATIC FACILITY and each AQUATIC VENUE and all appurtenances.	Plan Submittal	Content of Design Report
4.1.3.1.1 Approval Limitations (Plan Approval)	Approval Limitations The AHJ shall clearly state on the plans the limitations of their approval.	Plan Submittal	Plan Approval
4.1.3.1.2 Other Approvals (Plan Approval)	Other Approvals The approval shall also state that it is independent of all other required approvals such as Building, Zoning, Fire, Electrical, Structural, and any other approvals as required by local or state law or CODE and the applicant must separately obtain all other required approvals and permits.	Plan Submittal	Plan Approval
4.1.3.1.3 Plan Review Coordination (Plan Approval)	Plan Review Coordination The AHJ shall coordinate their AQUATIC FACILITY plan review and communicate their approval with other agencies involved in the AQUATIC FACILITY construction.	Plan Submittal	Plan Approval
4.1.3.1.4 Plan Review Report (Plan Approval)	Plan Review Report The AHJ shall provide a plan submission compliance review list to the AQUATIC FACILITY owner with the following information: Categorical items marked satisfactory, unsatisfactory, not applicable, or insufficient information; A comment section keyed to the compliance review list shall detail unsatisfactory and insufficient; Indication of the AHJ approval or disapproval of the AQ…	Plan Submittal	Plan Approval
4.1.3.1.5 Plans Maintained (Plan Approval)	Plans Maintained The AQUATIC FACILITY owner shall maintain at least one set of their own approved plans made available to AHJ on file for as long as the AQUATIC FACILITY is in operation.	Plan Submittal	Plan Approval
4.1.3.2.1 Alteration Review (Plan Approval)	Alteration Review The AQUATIC FACILITY owner planning a non-SUBSTANTIAL ALTERATION shall contact the AHJ to review proposed changes prior to starting the non-SUBSTANTIAL ALTERATION.	Plan Submittal	Plan Approval
4.1.3.2.2 Alteration Scope (Plan Approval)	Alteration Scope The AQUATIC FACILITY operator shall consult with the AHJ to determine if new or modified plans must be submitted for plan review and approval for other non-SUBSTANTIAL ALTERATIONS proposed.	Plan Submittal	Plan Approval
4.1.3.3.1 Replacement Approval (Plan Approval)	Replacement Approval Prior to replacing equipment, the AQUATIC FACILITY owner shall submit technical verification to the AHJ that all replacement equipment is equal to that which was originally approved and installed.	Plan Submittal	Plan Approval
4.1.3.3.2 Replacement Equipment Equivalency (Plan Approval)	Replacement Equipment Equivalency The replacement of pumps, filters, feeders, controllers, SKIMMERS, flow-meters, valves, or other similar equipment with identical or substantially similar equipment may be done without submission to the AHJ for approval of new or altered AQUATIC FACILITY plans.	Plan Submittal	Plan Approval
4.1.3.3.3 Emergency Replacement (Plan Approval)	Emergency Replacement In emergencies, the replacement may be made prior to receiving the AHJ’s approval, with the owner accepting responsibility for proper immediate replacement, if the equipment is not deemed equivalent by the AHJ.	Plan Submittal	Plan Approval
4.1.3.3.3.1 Documentation (Plan Approval)	Documentation Where emergency replacements are installed as per MAHC 4.1.3.3.3, the owner shall submit documentation for review and approval of the replacement to the AHJ within 45 days.	Plan Submittal	Plan Approval
4.1.3.3.4 Replacement Record Maintenance (Plan Approval)	Replacement Record Maintenance The AHJ shall provide the AQUATIC FACILITY owner written approval or disapproval of the proposed replacement equipment’s equivalency.	Plan Submittal	Plan Approval
4.1.3.3.5 Documentation (Plan Approval)	Documentation Documentation of proposed, approved, and disapproved replacements shall be maintained in the AHJ’s AQUATIC FACILITY files.	Plan Submittal	Plan Approval
4.1.4.1 Construction Compliance Certificate (Compliance Certificate)	Construction Compliance Certificate A certificate of construction compliance shall be submitted to the AHJ for all AQUATIC FACILITY plans for new construction and SUBSTANTIAL ALTERATIONS requiring AHJ approvals.	Plan Submittal	Compliance Certificate
4.1.4.2 Certificate Preparation (Compliance Certificate)	Certificate Preparation This certificate shall be prepared by a licensed professional and be within the scope of their practice as defined by the state or local laws governing professional practice within the jurisdiction of the permit issuing official.	Plan Submittal	Compliance Certificate
4.1.4.3 Certificate Statement (Compliance Certificate)	Certificate Statement The certificate shall also include a statement that the AQUATIC FACILITY, all equipment, and appurtenances have been constructed and/or installed in accordance with approved plans and specifications.	Plan Submittal	Compliance Certificate
4.1.4.4A Systems Commissioning (Compliance Certificate)	Systems Commissioning If commissioning or testing reports for systems such as AQUATIC FACILITY lighting, air handling, recirculation, filtration, and/or DISINFECTION are conducted, then those reports shall be included in furnished documentation.	Plan Submittal	Compliance Certificate
4.1.4.5 Maintenance (Compliance Certificate)	Maintenance Documentation of AQUATIC FACILITY new construction or SUBSTANTIAL ALTERATION plan compliance shall be maintained in the AHJ’s AQUATIC FACILITY files.	Plan Submittal	Compliance Certificate
4.1.5.1 Building Permit for Construction (Construction Permits)	Building Permit for Construction Construction permits required in this CODE and all other applicable permits shall be obtained before any AQUATIC FACILITY may be constructed.	Plan Submittal	Construction Permits
4.1.5.2 Remodeling Building Permit (Construction Permits)	Remodeling Building Permit A construction permit or other applicable permits may be required from the AHJ before SUBSTANTIAL ALTERATION of an AQUATIC FACILITY.	Plan Submittal	Construction Permits
4.1.5.3 Permit Issuance (Construction Permits)	Permit Issuance The AHJ shall issue a permit to the owner to operate the AQUATIC FACILITY:	Plan Submittal	Construction Permits
4.1.5.4 Permit Denial (Construction Permits)	Permit Denial The permit (license) to operate may be withheld, revoked or denied by the AHJ for noncompliance of the AQUATIC FACILITY with the requirements of this CODE, and the owner will be provided: Specific reasons for disapproval and procedure for resubmittal; Notice of the rights to appeal this denial and procedures for requesting an appeal; and Reviewer’s name, signature and date of review…	Plan Submittal	Construction Permits
4.1.5.5 Documentation (Construction Permits)	Documentation Documentation of AQUATIC FACILITY permit renewal or denial shall be maintained in the AHJ’s AQUATIC FACILITY files.	Plan Submittal	Construction Permits
4.2.1.1 Construction Material (Aquatic Venues)	Construction Material AQUATIC VENUES shall be constructed of reinforced concrete or impervious and structurally sound material(s), which provide a smooth, easily cleaned, watertight structure capable of withstanding the anticipated stresses/loads for full and empty conditions taking into consideration climatic, hydrostatic, seismic, and the integration of the AQUATIC VENUE with other structural c…	Materials	Aquatic Venues
4.2.1.2 Durability (Aquatic Venues)	Durability All materials shall be inert, non-toxic, resistant to corrosion, impervious, enduring, and resistant to damages related to environmental conditions of the installation region.	Materials	Aquatic Venues
4.2.1.3 Areas Subject to Freezing (Aquatic Venues)	Areas Subject to Freezing Where located in areas subject to freezing, AQUATIC VENUES and appurtenances shall be designed to protect against damage due to freezing.	Materials	Aquatic Venues
4.2.1.4 Competitive Pools (Aquatic Venues)	Competitive Pools Competitive or lap POOLS may have lane markings and end wall targets installed in accordance with FINA, NCAA, USA Swimming, NFHS, or other recognized STANDARD.	Materials	Aquatic Venues
4.2.1.5A Design Parameters (Aquatic Venues)	Design Parameters Any graphics, color, or finish incorporated into the construction of a POOL or painted on the floor or walls shall not prevent the detection of a BATHER in distress, algae, sediment, or other objects in the AQUATIC VENUE.	Materials	Aquatic Venues
4.2.1.5.1 Permission in Writing (Aquatic Venues)	Permission in Writing Permission in writing from the AHJ for the use of graphics that do not comply with the requirements of this CODE shall be obtained before the graphics are used.	Materials	Aquatic Venues
4.2.1.6 Watertight (Aquatic Venues)	Watertight POOLS shall be designed in such a way to maintain their ability to retain the designed amount of water.	Materials	Aquatic Venues
4.2.1.7A Smooth Finish (Aquatic Venues)	Smooth Finish All vertical walls shall have a durable finish suitable for regular scrubbing and cleaning at the waterline.	Materials	Aquatic Venues
4.2.1.7.1 Daily Cleaning (Aquatic Venues)	Daily Cleaning The finish shall be able to withstand daily brushing, scrubbing, and cleaning of the surface in accordance with the manufacturer’s recommendations.	Materials	Aquatic Venues
4.2.1.7.2 Skimmer Pools (Aquatic Venues)	Skimmer Pools SKIMMER POOLS shall have a 6 inch (152 mm) to 12 inch (305 mm) high waterline finish that meets the requirements of MAHC 4.2.1.7 and 4.2.1.7.1.	Materials	Aquatic Venues
4.2.1.7.3 Gutter / Perimeter Overflow Systems (Aquatic Venues)	Gutter / Perimeter Overflow Systems Gutter or POS shall have a minimum finish height of 2 inches (51 mm) that meets the requirements of MAHC 4.2.1.7 and 4.2.1.7.1.	Materials	Aquatic Venues
4.2.1.7.4 Dark Colors (Aquatic Venues)	Dark Colors If dark colors in excess of what is required in MAHC 4.5.11 of this CODE are used for the POOL finish, these colors shall not extend more than 12 inches (305 mm) below the waterline.	Materials	Aquatic Venues
4.2.1.8A Slip Resistant (Aquatic Venues)	Slip Resistant POOL floors in areas less than 3 feet (0.9 m) deep shall have a slip resistant finish with a minimum dynamic coefficient of friction at least equal to the requirements of ANSI A137.1-2012 of 0.42 as measured by the DCOF AcuTest.	Materials	Aquatic Venues
4.2.1.9 Stainless Steel, Vinyl, PVC-P or PVC Pools (Aquatic Venues)	Stainless Steel, Vinyl, PVC-P or PVC Pools Stainless steel, vinyl, PVC-P, or PVC panel and liner POOL finish systems shall be acceptable provided that the system is installed on top of approved materials and design requirements as listed within this section or approved by the AHJ.	Materials	Aquatic Venues
4.2.1.9.1 Damaged (Aquatic Venues)	Damaged If at any time the liner system is damaged or cut in such a way that its integrity is compromised, the POOL shall be shut down until the system is fully repaired.	Materials	Aquatic Venues
4.2.1.10 Not Permitted (Aquatic Venues)	Not Permitted Wood, sand, or earth shall not be permitted as an interior finish.	Materials	Aquatic Venues
4.2.2.1.1 Relative Humidity (Indoor Aquatic Facility)	Relative Humidity The interior finish of an INDOOR AQUATIC FACILITY shall be designed for an indoor relative humidity as not less than 80%.	Materials	Indoor Aquatic Facility
4.2.2.2.1A Cold Weather (Indoor Aquatic Facility)	Cold Weather INDOOR AQUATIC FACILITY building envelope construction shall include a vapor-retarder/insulation arrangement to assist in preventing the condensation of water on inside building surfaces under the coldest outdoor conditions based on the ASHRAE climate data for the project locale or nearest reporting city and the highest design indoor relative humidity.	Materials	Indoor Aquatic Facility
4.2.2.2.2A Paint or Coating (Indoor Aquatic Facility)	Paint or Coating Where a paint or coating serves as the vapor retarder of an INDOOR AQUATIC FACILITY, the paint or coating shall be applied so as to produce a permeability rating of 0.2 U.S. perm (11.4 ng·s−1·m−2·Pa−1) or less. All paints and coatings installed inside the air barrier of a facility shall meet the requirements of UL 2818-2013 through testing of products to CDPH/EHLB/Standard Method…	Materials	Indoor Aquatic Facility
4.2.2.2.2.1 Application (Indoor Aquatic Facility)	Application The paint or coating shall be applied according to the manufacturer’s recommendations for use as a vapor retarder.	Materials	Indoor Aquatic Facility
4.2.2.2.3 Perforated Interior-Finish Material (Indoor Aquatic Facility)	Perforated Interior-Finish Material Where a perforated interior-finish material is used in an INDOOR AQUATIC FACILITY, as for acoustic effects, the perforated material shall not be considered to be a vapor retarder unless it has a listed permeability rating less than 0.2 U.S. perm (11.4 ng·s−1·m−2·Pa−1).	Materials	Indoor Aquatic Facility
4.2.2.3.1 Equipment Rooms (Indoor Aquatic Facility)	Equipment Rooms For EQUIPMENT ROOMS, see MAHC 4.9.1.	Materials	Indoor Aquatic Facility
4.2.2.3.2 Chemical Storage Spaces (Indoor Aquatic Facility)	Chemical Storage Spaces For CHEMICAL STORAGE SPACES, see MAHC 4.9.2.	Materials	Indoor Aquatic Facility
4.2.2.3.3A Indoor Aquatic Facility Air Pressure (Indoor Aquatic Facility)	Indoor Aquatic Facility Air Pressure AQUATIC FACILITY AIR HANDLING SYSTEM design, construction, and installation shall comply with the 2011 ASHRAE Applications Handbook on Natatorium Design ASHRAE Standard 62.1, Ventilation for Acceptable Indoor Air Quality, and/or applicable local CODES with additional requirements as stated in section MAHC 4.6.2.	Materials	Indoor Aquatic Facility
4.2.2.3.3.1 Chemical Storage Space Air Pressure (Indoor Aquatic Facility)	Chemical Storage Space Air Pressure AIR HANDLING SYSTEM design for CHEMICAL STORAGE SPACES shall conform to the International Mechanical Code or Uniform Mechanical Code, and either the International Fire Code or the NFPA 1 Fire Code, and any applicable local CODES.	Materials	Indoor Aquatic Facility
4.2.2.3.4A Air Ducts (Indoor Aquatic Facility)	Air Ducts Where air ducts are required, they shall be resistant to corrosion from the airborne chemicals.	Materials	Indoor Aquatic Facility
4.2.2.3.4.1 Insulated Exterior (Indoor Aquatic Facility)	Insulated Exterior Ducts shall be insulated on the exterior of the duct with a mold-resistant material where the surface temperature of the duct is capable of being less than the airstream temperature within the duct.	Materials	Indoor Aquatic Facility
4.2.2.3.5 Filters (Indoor Aquatic Facility)	Filters Filters for outdoor-air intake shall be rated moisture-resistant.	Materials	Indoor Aquatic Facility
4.2.2.4.1 Corrosion-Resistant (Indoor Aquatic Facility)	Corrosion-Resistant INDOOR AQUATIC FACILITY doors shall either be constructed of corrosion-resistant materials or have a covering or coating to withstand humid and CORROSIVE environments which is acceptable to the AHJ.	Materials	Indoor Aquatic Facility
4.2.2.4.2 Uncontrolled Condensation (Indoor Aquatic Facility)	Uncontrolled Condensation INDOOR AQUATIC FACILITY doors which may be exposed to temperatures below INDOOR AQUATIC FACILITY-air dew point shall have thermal breaks, insulation, and/or glazing as necessary to minimize the risk of uncontrolled condensation.	Materials	Indoor Aquatic Facility
4.2.2.4.2.1 Heating Systems (Indoor Aquatic Facility)	Heating Systems Exception: Other doors shall be acceptable, subject to approval by the AHJ, where heating systems are so arranged as to maintain such doors above the maximum design dew point of the INDOOR AQUATIC FACILITY air.	Materials	Indoor Aquatic Facility
4.2.2.4.3 Biological Contaminants (Indoor Aquatic Facility)	Biological Contaminants INDOOR AQUATIC FACILITY doors and door-frame construction shall not contribute to the growth of biological CONTAMINANTS.	Materials	Indoor Aquatic Facility
4.2.2.4.4 Air Leakage (Indoor Aquatic Facility)	Air Leakage INDOOR AQUATIC FACILITY doors and/or door frames shall be equipped with seals and/or gaskets to minimize air leakage when the door is closed.	Materials	Indoor Aquatic Facility
4.2.2.4.5A Automatic Door Closer (Indoor Aquatic Facility)	Automatic Door Closer All pedestrian doors around the INDOOR AQUATIC FACILITY perimeter shall be equipped with an automatic door closer capable of closing the door completely without human assistance and a self-latching device designed to engage and keep the door closed without human assistance.	Materials	Indoor Aquatic Facility
4.2.2.4.5.1 Difference in Air Pressure (Indoor Aquatic Facility)	Difference in Air Pressure Door closers shall be able to close the door against the specified difference in air pressure between the INDOOR AQUATIC FACILITY and other INTERIOR SPACES.	Materials	Indoor Aquatic Facility
4.2.2.5.1 Frames (Indoor Aquatic Facility)	Frames INDOOR AQUATIC FACILITY window frames shall be constructed of suitable materials or shall have a suitable covering or coating to withstand the expected atmosphere.	Materials	Indoor Aquatic Facility
4.2.2.5.2 Biological Contaminants (Indoor Aquatic Facility)	Biological Contaminants INDOOR AQUATIC FACILITY window frames shall be constructed of materials that do not contribute to the growth of biological CONTAMINANTS.	Materials	Indoor Aquatic Facility
4.2.2.5.3 Thermal Breaks (Indoor Aquatic Facility)	Thermal Breaks INDOOR AQUATIC FACILITY window frames shall have thermal breaks or be otherwise constructed to minimize the risk of uncontrolled condensation.	Materials	Indoor Aquatic Facility
4.2.2.6 Indoor Aquatic Facility Electrical Systems and Components (Indoor Aquatic Facility)	Indoor Aquatic Facility Electrical Systems and Components Refer to MAHC 4.6.3	Materials	Indoor Aquatic Facility
4.3.1.A Accredited Standards (Accredited Standards)	Where applicable, all equipment used or proposed for use in aquatic facilities governed under this code shall be: 1) Of a proven design and construction, and 2) Certified, listed, and labeled to a specific standard for the specified equipment use by an ANSI-accredited certification organization.	Equipment Standards	Accredited Standards
4.3.2 No Standards (No Standards)	No Standards Where STANDARDS do not exist, technical documentation shall be submitted to the AHJ to demonstrate acceptability for use in AQUATIC FACILITIES.	Equipment Standards	No Standards
4.3.3 Suitable for Intent (Suitable for Intent)	Suitable for Intent All equipment and materials used or proposed for use in AQUATIC FACILITIES shall be suitable for their intended use and be installed in accordance with this CODE, as CERTIFIED, LISTED, AND LABELED to a specific STANDARD by an ANSI-accredited certification organization where applicable, and as specified by the manufacturer.	Equipment Standards	Suitable for Intent
4.3.3.1 Proof of Acceptability (Suitable for Intent)	Proof of Acceptability The AHJ shall have the authority to require tests, as proof of acceptability.	Equipment Standards	Suitable for Intent
4.5.1A Design for Risk Management (Design for Risk Management)	Design for Risk Management Design of AQUATIC FACILITIES and/or AQUATIC VENUE(s) shall include consultation with and input by the owner and/or an aquatic risk management consultant and address operational considerations such as the layout of zones of PATRON surveillance.	Aquatic Venue Structure	Design for Risk Management
4.5.1.1 Basic Requirements (Design for Risk Management)	Basic Requirements The AQUATIC VENUE shape shall provide for the SAFETY of swimmers, the thorough and complete circulation of the water, the ability to clean and maintain the AQUATIC VENUE, and be considered when planning for effective supervision and surveillance of BATHERS and PATRONS using the AQUATIC VENUE.	Aquatic Venue Structure	Design for Risk Management
4.5.1.2 Water Clarity (Design for Risk Management)	Water Clarity The water in an AQUATIC VENUE shall be sufficiently clear such that the bottom is visible while the water is static.	Aquatic Venue Structure	Design for Risk Management
4.5.1.2.1 Pools Ten Feet Deep or Less (Design for Risk Management)	Pools Ten Feet Deep or Less For POOLS 10 feet deep (3.0 m) or less, a 4 inch x 4 inch square (10.2 cm x 10.2 cm) marker tile in a contrasting color to the POOL floor or main suction outlet shall be located at the deepest part of the POOL.	Aquatic Venue Structure	Design for Risk Management
4.5.1.2.2 Pools Over Ten Feet Deep (Design for Risk Management)	Pools Over Ten Feet Deep For POOLS over 10 feet deep (3.0 m) an 8 inch by 8 inch square (20.3 cm x 20.3 cm) marker tile in a contrasting color to the POOL floor or main suction outlet shall be located at the deepest part of the POOL.	Aquatic Venue Structure	Design for Risk Management
4.5.1.2.3 Visible (Design for Risk Management)	Visible This reference point shall be visible at all times at any point on the DECK up to 30 feet (9.1 m) away in a direct line of sight from the tile or main drain.	Aquatic Venue Structure	Design for Risk Management
4.5.1.2.4 Spas (Design for Risk Management)	Spas For SPAS, this test shall be performed when the water is in a non-turbulent state and bubbles have been allowed to dissipate.	Aquatic Venue Structure	Design for Risk Management
4.5.2.1A Under Five Feet (Bottom Slope)	Under Five Feet In water depths under 5 feet (1.5 m), the slope of the floor of all POOLS shall not exceed 1 foot (30.5 cm) vertical drop for every 12 feet (3.7 m) horizontal.	Aquatic Venue Structure	Bottom Slope
4.5.2.2 Five Feet or Over (Bottom Slope)	Five Feet or Over In water depths 5 foot (1.5 m) and greater, the slope of the floors of all POOLS shall not exceed 1 foot (30.5 cm) vertical to 3 feet (0.9 m) horizontal. Exception: POOLS designed and used for competitive diving shall be designed to meet the STANDARDS of the sanctioning organization (such as NFHS, NCAA, USA Diving, or FINA).	Aquatic Venue Structure	Bottom Slope
4.5.2.3A Drain (Bottom Slope)	Drain POOLS shall be designed so that they drain without leaving puddles or trapped standing water.	Aquatic Venue Structure	Bottom Slope
4.5.3.1A Accessibility (Pool Access / Egress)	Each pool shall have a minimum of two means of access and egress, with one located within 10 feet (3.0 m) of the shallowest end, and one located within 10 feet of the deepest end of the pool, where applicable, with the exception of: 1) Waterslide landing pools, 2) Waterslide runouts, and 3) Wave pools.	Aquatic Venue Structure	Pool Access / Egress
4.5.3.2 Acceptable Means (Pool Access / Egress)	Acceptable Means Acceptable means of access / egress shall include stairs / handrails, grab rails / RECESSED STEPS, ladders, ramps, and zero-depth entries.	Aquatic Venue Structure	Pool Access / Egress
4.5.3.3 Large Venues (Pool Access / Egress)	Large Venues For POOLS wider than 30 feet (9.1 m), such means of access / egress shall be provided on each side of the POOL.	Aquatic Venue Structure	Pool Access / Egress
4.5.3.3.1 Distance Apart (Pool Access / Egress)	Distance Apart For POOLS wider than 30 feet (9.1 m), such means of access / egress shall not be more than 75 feet (22.9 m) apart.	Aquatic Venue Structure	Pool Access / Egress
4.5.4.1 Slip Resistant (Stairs)	Slip Resistant Where provided, stairs shall be constructed with slip-resistant materials.	Aquatic Venue Structure	Stairs
4.5.4.2 Outlined Edges (Stairs)	Outlined Edges The leading horizontal and vertical edges of stair treads shall be outlined with a continuous slip-resistant contrasting tile or other permanent marking of not less than 1 inch (25.4 mm) and not greater than 2 inches (50.8 mm).	Aquatic Venue Structure	Stairs
4.5.4.3A Deep Water (Stairs)	Deep Water Where stairs are provided in POOL water depths greater than 5 feet (1.5 m), they shall be recessed and not protrude into the swimming area of the POOL.	Aquatic Venue Structure	Stairs
4.5.4.3.1 Lowest Tread (Stairs)	Lowest Tread Where stairs are provided in POOL water depths greater than 5 feet (1.5 m), the lowest tread shall be not less than 4 feet (1.2 m) below normal water elevation.	Aquatic Venue Structure	Stairs
4.5.4.4 Stairs (Stairs)	Stairs Stairs shall have a minimum uniform horizontal tread depth of 12 inches (30.5 cm), and a minimum unobstructed tread width of 24 inches (61.0 cm).	Aquatic Venue Structure	Stairs
4.5.4.5 Dimensions (Stairs)	Dimensions of stair treads for other types of stairs shall conform to requirements of 1) MAHC Table 4.5.4.5, 2) MAHC Figure 4.5.4.5.1, and 3) MAHC Figure 4.5.4.5.2 Table 4.5.4.5: Required Dimensions for Stair Treads and Risers Dimensions T-1 Standard T-2 W-1 H-1 Minimum 12 inches T-1 24 inches 6 inches (30.5 cm) (61.0 cm) (15.2 cm) Maximum 18 inches T-1 N/A 12 inches (45.7 cm) (30.5 cm)	Aquatic Venue Structure	Stairs
4.5.4.6 Stair Risers (Stairs)	Stair Risers Stair risers shall have a minimum uniform height of 6 inches (15.2 cm) and a maximum height of 12 inches (30.5 cm), with a tolerance of ½ inches (12.7 mm) between adjacent risers.	Aquatic Venue Structure	Stairs
4.5.4.6.1 Transitional Areas (Stairs)	Transitional Areas Stairs shall not be used underwater to transition between two sections of POOL of different depths. Note: The bottom riser may vary due to potential cross slopes with the POOL floor; however, the bottom step riser may not exceed the maximum allowable height required by this section.	Aquatic Venue Structure	Stairs
4.5.4.7 Top Surface (Stairs)	Top Surface The top surface of the uppermost stair tread shall be located not more than 12 inches (30.5 cm) below the POOL coping or DECK.	Aquatic Venue Structure	Stairs
4.5.4.8A Perimeter Gutter Systems (Stairs)	Perimeter Gutter Systems For POOLS with PERIMETER GUTTER SYSTEMS, the gutter may serve as a step, provided that the gutter is provided with a grating or cover and conforms to all construction and dimensional requirements herein specified.	Aquatic Venue Structure	Stairs
4.5.5.1 Provided (Handrails)	Provided Handrail(s) shall be provided for each set of stairs.	Aquatic Venue Structure	Handrails
4.5.5.2 Corrosion-resistant (Handrails)	Corrosion-resistant Handrails shall be constructed of corrosion-resistant materials, and anchored securely.	Aquatic Venue Structure	Handrails
4.5.5.3A Upper Railing (Handrails)	Upper Railing The upper railing surface of handrails shall extend above the POOL coping or DECK a minimum of 28 inches (71.1 cm).	Aquatic Venue Structure	Handrails
4.5.5.4 Wider Than Five Feet (Handrails)	Wider Than Five Feet Stairs wider than 5 feet (1.5 m) shall have at least one additional handrail for every 12 feet (3.7 m) of stair width.	Aquatic Venue Structure	Handrails
4.5.5.5A ADAAG Accessibility (Handrails)	ADAAG Accessibility Handrail outside dimensions intended to serve as a means of ADAAG accessibility shall conform to requirements of MAHC 4.5.5.6.	Aquatic Venue Structure	Handrails
4.5.5.6 Support (Handrails)	Support Handrails shall be designed to resist a load of 50 pounds (22.7 kg) per linear foot applied in any direction and independently a single concentrated load of 200 pounds (90.7 kg) applied in any direction at any location.	Aquatic Venue Structure	Handrails
4.5.5.6.1 Transfer Loads (Handrails)	Transfer Loads Hand rails shall be designed to transfer these loads through the supports to the POOL or DECK structure.	Aquatic Venue Structure	Handrails
4.5.5.7A Dimensions (Handrails)	Dimensions of handrails shall conform to requirements of MAHC Table 4.5.5.7 and MAHC Figure 4.5.5.7.1. Table 4.5.5.7: Stair Handrail Dimensions Dimensions T-1 H-1 Minimum 3 inches 34 inches (7.6 cm) (86.4 cm) Maximum N/A 38 inches (96.5 cm)	Aquatic Venue Structure	Handrails
4.5.6.1 Corrosion-resistant (Grab Rails)	Corrosion-Resistant Where grab rails are provided, they shall be constructed of corrosion-resistant materials.	Aquatic Venue Structure	Grab Rails
4.5.6.2 Anchored (Grab Rails)	Anchored Grab rails shall be anchored securely.	Aquatic Venue Structure	Grab Rails
4.5.6.3 Provided (Grab Rails)	Provided Grab rails shall be provided at both sides of RECESSED STEPS.	Aquatic Venue Structure	Grab Rails
4.5.6.4 Clear Space (Grab Rails)	Clear Space The horizontal clear space between grab rails shall be not less than 18 inches (45.7 cm) and not more than 24 inches (61.0 cm).	Aquatic Venue Structure	Grab Rails
4.5.6.5 Upper Railing (Grab Rails)	Upper Railing The upper railing surface of grab rails shall extend above the POOL coping or DECK a minimum of 28 inches (71.1 cm).	Aquatic Venue Structure	Grab Rails
4.5.6.6 Support (Grab Rails)	Support Grab rails shall be designed to resist a load of 50 pounds (22.7 kg) per linear foot applied in any direction and independently a single concentrated load of 200 pounds (90.7 kg) applied in any direction at any location.	Aquatic Venue Structure	Grab Rails
4.5.6.6.1 Transfer Loads (Grab Rails)	Transfer Loads Grab rails shall be designed to transfer these loads through the supports to the POOL or DECK structure.	Aquatic Venue Structure	Grab Rails
4.5.7.1 Slip-Resistant (Recessed Steps)	Slip-Resistant RECESSED STEPS shall be slip-resistant.	Aquatic Venue Structure	Recessed Steps
4.5.7.2 Easily Cleaned (Recessed Steps)	Easily Cleaned RECESSED STEPS shall be designed to be easily cleaned.	Aquatic Venue Structure	Recessed Steps
4.5.7.3 Drain (Recessed Steps)	Drain RECESSED STEPS shall drain into the POOL.	Aquatic Venue Structure	Recessed Steps
4.5.7.4 Dimensions (Recessed Steps)	Dimensions of recessed steps shall conform to requirements of: 1) MAHC Table 4.5.7.4, 2) MAHC Figure 4.5.7.4.1, and 3) MAHC Figure 4.5.7.4.2. Table 4.5.7.4: Recessed Step Dimensions Dimensions H-1 H-2 W-1 D-1 Minimum 6 inches 5 inches 12 inches 5 inches (15.2 cm) (12.7 cm) (30.5 cm) (12.7 cm) Maximum 12 inches N/A N/A N/A (30.5 cm)	Aquatic Venue Structure	Recessed Steps
4.5.7.5 Uniformly Spaced (Recessed Steps)	Uniformly Spaced RECESSED STEPS shall be uniformly spaced not less than 6 inches (15.2 cm) and not more than 12 inches (30.5 cm) vertically along the POOL wall.	Aquatic Venue Structure	Recessed Steps
4.5.7.6 Uppermost Step (Recessed Steps)	Uppermost Step The top surface of the uppermost RECESSED STEP shall be located not more than 12 inches (30.5 cm) below the POOL coping or DECK.	Aquatic Venue Structure	Recessed Steps
4.5.7.7 Perimeter Gutter Systems (Recessed Steps)	Perimeter Gutter Systems For POOLS with PERIMETER GUTTER SYSTEMS, the gutter may serve as a step, provided that the gutter is provided with a grating or cover and conforms to all construction and dimensional requirements herein specified.	Aquatic Venue Structure	Recessed Steps
4.5.8.1.1 Corrosion-resistant (Ladders)	Corrosion-Resistant Where provided, ladders shall be constructed of corrosion-resistant materials.	Aquatic Venue Structure	Ladders
4.5.8.1.2 Anchored (Ladders)	Anchored Ladders shall be anchored securely to the DECK.	Aquatic Venue Structure	Ladders
4.5.8.2.1 Two Handrails provided (Ladders)	Two Handrails Provided Ladders shall have two handrails.	Aquatic Venue Structure	Ladders
4.5.8.2.2 Clear Space (Ladders)	Clear Space The horizontal clear space between handrails shall be not less than 17 inches (43.2 cm) and not more than 24 inches (61.0 cm).	Aquatic Venue Structure	Ladders
4.5.8.2.3 Upper Railing (Ladders)	Upper Railing The upper railing surface of handrails shall extend above the POOL coping or DECK a minimum of 28 inches (71.7 cm).	Aquatic Venue Structure	Ladders
4.5.8.2.4A Pool Wall (Ladders)	Pool Wall The clear space between handrails and the POOL wall shall be not less than 3 inches (7.6 cm) and not more than 6 inches (15.2 cm).	Aquatic Venue Structure	Ladders
4.5.8.2.5A Support (Ladders)	Support Ladders shall be designed to resist a load of 50 pounds (22.7 kg) per linear foot applied in any direction and independently a single concentrated load of 200 pounds (90.7 kg) applied in any direction at any location.	Aquatic Venue Structure	Ladders
4.5.8.2.5.1 Transfer Loads (Ladders)	Transfer Loads Ladders shall be designed to transfer these loads through the supports to the POOL or DECK structure.	Aquatic Venue Structure	Ladders
4.5.8.3.1 Slip Resistant (Ladders)	Slip Resistant Ladder treads shall be slip-resistant.	Aquatic Venue Structure	Ladders
4.5.8.3.2 Tread Depth (Ladders)	Tread Depth Ladder treads shall have a minimum horizontal tread depth of 1.5 inches (3.8 cm).	Aquatic Venue Structure	Ladders
4.5.8.3.2.1 Distance Between Tread and Pool Wall (Ladders)	Distance Between Tread and Pool Wall The distance between the horizontal tread and the POOL wall shall not be greater than 4 inches (10.2 cm).	Aquatic Venue Structure	Ladders
4.5.8.3.3 Uniformly Spaced (Ladders)	Uniformly Spaced Ladder treads shall be uniformly spaced not less than 7 inches (17.8 cm) and not more than 12 inches (30.5 cm) vertically at the handrails.	Aquatic Venue Structure	Ladders
4.5.8.3.4 Upmost Ladder Tread (Ladders)	Upmost Ladder Tread The top surface of the upmost ladder tread shall be located not more than 12 inches (30.5 cm) below the POOL coping, gutter, or DECK.	Aquatic Venue Structure	Ladders
4.5.9.1 Slip Resistant (Zero Depth (Sloped) Entries)	Slip Resistant Where ZERO DEPTH ENTRIES are provided, they shall be constructed with slip-resistant materials.	Aquatic Venue Structure	Zero Depth (Sloped) Entries
4.5.9.2 Maximum Floor Slope (Zero Depth (Sloped) Entries)	Maximum Floor Slope ZERO DEPTH ENTRIES shall have a maximum floor slope of 1:12, consistent with the requirements of MAHC 4.5.2.1.	Aquatic Venue Structure	Zero Depth (Sloped) Entries
4.5.9.2.1 Slope Changes (Zero Depth (Sloped) Entries)	Slope Changes Changes in floor slope shall be permitted.	Aquatic Venue Structure	Zero Depth (Sloped) Entries
4.5.9.3 Trench Drains (Zero Depth (Sloped) Entries)	Trench Drains Trench drains shall be used along ZERO DEPTH ENTRIES at the waterline to facilitate surface skimming.	Aquatic Venue Structure	Zero Depth (Sloped) Entries
4.5.9.3.1 Flat or Follow Slope (Zero Depth (Sloped) Entries)	Flat or Follow Slope The trenches may be flat or follow the slope of the ZERO DEPTH ENTRY.	Aquatic Venue Structure	Zero Depth (Sloped) Entries
4.5.9.3.2 Handholds (Zero Depth (Sloped) Entries)	Handholds Any handholds that present a trip hazard shall not be continuous along the ZERO DEPTH ENTRY.	Aquatic Venue Structure	Zero Depth (Sloped) Entries
4.5.10.1A Conform to ADA Standards (Disabled Access)	Conform to ADA Standards Access for disabled persons shall conform to ADA Standards as approved by the Department of Justice.	Aquatic Venue Structure	Disabled Access
4.5.10.2 Pool Lifts (Disabled Access)	Pool Lifts All POOL lifts shall be CERTIFIED, LISTED, AND LABELED in accordance with UL 60335-2-1000, and be installed and used in accordance with the manufacturer’s installation instructions and ICC/ANSI A117.1.	Aquatic Venue Structure	Disabled Access
4.5.11.1A White or Light Pastel (Color and Finish)	Floors and walls below the water line shall be white or light pastel in color such that from the pool deck a bather is visible on the pool floor and the following items can be identified: 1) Algae growth, debris or dirt within the pool, and 2) Cracks in the surface finish of the pool, and 3) Marker tiles defined in MAHC 4.5.1.2.	Aquatic Venue Structure	Color and Finish
4.5.11.1.1A Munsell Color Value (Color and Finish)	Munsell Color Value The finish shall be at least 6.5 on the Munsell color value scale.	Aquatic Venue Structure	Color and Finish
4.5.11.1.2 Exceptions (Color and Finish)	An exception shall be made for the following aquatic venue components: 1) Competitive lane markings, 2) Dedicated competitive diving well floors, 3) Step or bench edge markings, 4) Pools shallower than 24 inches (61.0 cm), 5) Water line tiles, 6) Wave pool and surf pool depth change indicator tiles, or 7) Other approved designs.	Aquatic Venue Structure	Color and Finish
4.5.11.1.3 Darker Colors (Color and Finish)	Darker Colors Munsell color values less than 6.5 or designs such as rock formations may be permitted by the AHJ as long as the criteria in MAHC 4.5.11.1 are met.	Aquatic Venue Structure	Color and Finish
4.5.12.1 Plumb (Walls)	Plumb POOL walls shall be plumb within a +/- 3 degree tolerance to a water depth of at least 5 feet (1.5 m), unless the wall design requires structural support ledges and slopes below to support the upper wall. Refer to MAHC Figure 4.5.12.4.	Aquatic Venue Structure	Walls
4.5.12.2 Support Ledges and Slopes (Walls)	Support Ledges and Slopes All structural support ledges and slopes of the wall shall fall entirely within a plane slope from the water line at not greater than a +/- 3 degree tolerance.	Aquatic Venue Structure	Walls
4.5.12.2.1 Contrasting Color (Walls)	Contrasting Color A contrasting color shall be provided on the edges of any support ledge to draw attention to the ledge for BATHER SAFETY.	Aquatic Venue Structure	Walls
4.5.12.3 Rounded Corners (Walls)	Rounded Corners All corners created by adjoining walls shall be rounded or have a radius in both the vertical and horizontal dimensions to eliminate sharp corners.	Aquatic Venue Structure	Walls
4.5.12.4A No Protrusions, Extensions, Means of Entanglement, or Obstructions (Walls)	No Protrusions, Extensions, Means of Entanglement, or Obstructions There shall be no protrusions, extension, means of entanglement, or other obstructions in the AQUATIC VENUE that may cause the entrapment or injury of the user or interfere with proper POOL operation. Refer to MAHC Figure 4.5.12.4. Plumb Pool Walls.	Aquatic Venue Structure	Walls
4.5.13.1 Withstand Loads (Structural Stability)	Withstand Loads POOLS shall be designed to withstand the reasonably anticipated loads imposed by POOL water, BATHERS, and adjacent soils or structures.	Aquatic Venue Structure	Structural Stability
4.5.13.2 Hydrostatic Relief Valve (Structural Stability)	Hydrostatic Relief Valve A hydrostatic relief valve and/or suitable under drain system shall be provided where the water table exerts hydrostatic pressure to uplift the POOL when empty or drained.	Aquatic Venue Structure	Structural Stability
4.5.13.3 Freezing (Structural Stability)	Freezing POOLS and related circulation piping shall be designed with a winterizing strategy when in an area subject to freeze/thaw cycles.	Aquatic Venue Structure	Structural Stability
4.5.14.1 Handholds Provided (Handholds)	Handholds Provided Where not otherwise exempted, every POOL shall be provided with handholds (PERIMETER GUTTER SYSTEM, coping, horizontal bars, recessed handholds, cantilevered DECKING) around the perimeter of the POOL where the water depth at the wall exceeds 24 inches (61.0 cm).	Aquatic Venue Structure	Handholds
4.5.14.1.1 Installed (Handholds)	Installed These handholds shall be installed not greater than 9 inches (22.9 cm) above, or 3 inches (7.6 cm) below static water level.	Aquatic Venue Structure	Handholds
4.5.14.2 Horizontal Recesses (Handholds)	Horizontal Recesses Horizontal recesses may be used for handholds provided they are a minimum of 24 inches (61.0 cm) long, a minimum of 4 inches (10.2 cm) high and between 2 inches (5.1 cm) and 3 inches (7.6 cm) deep.	Aquatic Venue Structure	Handholds
4.5.14.2.1 Drain (Handholds)	Drain Horizontal recesses shall drain into the POOL.	Aquatic Venue Structure	Handholds
4.5.14.2.2 Consecutive Recesses (Handholds)	Consecutive Recesses Horizontal recesses need not be continuous, but consecutive recesses shall be separated by no more than 12 inches (30.5 cm) of wall.	Aquatic Venue Structure	Handholds
4.5.14.3 Decking (Handholds)	Decking Where PERIMETER GUTTER SYSTEMS are not provided, a coping or cantilevered DECKING of reinforced concrete or material equivalent in strength and durability, with rounded, slip-resistant edges shall be provided.	Aquatic Venue Structure	Handholds
4.5.14.4 Coping Dimensions (Handholds)	Coping Dimensions The overhang for coping or cantilevered DECKING shall not be greater than 2 inches (50 mm) from the vertical plane of the POOL wall, nor less than 1 inch (2.5 cm).	Aquatic Venue Structure	Handholds
4.5.14.5 Coping Thickness (Handholds)	Coping Thickness The overhang for coping or cantilevered DECKING shall not exceed 3.5 inches (8.9 cm) in thickness for the last 2 inches (5.1 cm) of the overhang.	Aquatic Venue Structure	Handholds
4.5.15.1A Perimeter Restrictions (Infinity Edges)	Perimeter Restrictions Not more than fifty percent (50%) of the POOL perimeter shall incorporate an INFINITY EDGE detail, unless an adjacent and PATRON accessible DECK space conforming to MAHC 4.8.1 is provided.	Aquatic Venue Structure	Infinity Edges
4.5.15.2 Length (Infinity Edges)	Length The length of an INFINITY EDGE shall be no more than 30 feet (9.1 m) long when in water depths greater than 5 feet (1.5 m).	Aquatic Venue Structure	Infinity Edges
4.5.15.2.1 Shallow Water (Infinity Edges)	Shallow Water No maximum distance is enforced for the length of INFINITY EDGES in shallow water 5 feet (1.5 m) and less.	Aquatic Venue Structure	Infinity Edges
4.5.15.3A Handholds (Infinity Edges)	Handholds Handholds conforming to the requirements of MAHC 4.5.14 shall be provided for INFINITY EDGES, which may be separate from, or incorporated as part of the INFINITY EDGE detail.	Aquatic Venue Structure	Infinity Edges
4.5.15.4 Construction Guidelines (Infinity Edges)	Construction Guidelines Where INFINITY EDGES are provided, they shall be constructed of reinforced concrete or other impervious and structurally rigid material(s), and designed to withstand the loads imposed by POOL water, BATHERS, and adjacent soils or structures.	Aquatic Venue Structure	Infinity Edges
4.5.15.5 Overflow Basins (Infinity Edges)	Overflow Basins Troughs, basins, or capture drains designed to receive the overflow from INFINITY EDGES shall be watertight and free from STRUCTURAL CRACKS.	Aquatic Venue Structure	Infinity Edges
4.5.15.5.1 Finish (Infinity Edges)	Finish Troughs, basins, or capture drains designed to receive the overflow from INFINITY EDGES shall have a non-toxic, smooth, and slip-resistant finish.	Aquatic Venue Structure	Infinity Edges
4.5.15.6A Maximum Height (Infinity Edges)	Maximum Height The maximum height of the wall outside of the INFINITY EDGE shall not exceed 30 inches (76.2 cm) to the adjacent grade and capture drain.	Aquatic Venue Structure	Infinity Edges
4.5.16.1A Slip Resistant (Underwater Benches)	Slip Resistant Where provided, UNDERWATER BENCHES shall be constructed with slip-resistant materials having a minimum dynamic coefficient of friction at least equal to the requirements of ANSI A137.1-2012 of 0.42 as measured by the DCOF AcuTest.	Aquatic Venue Structure	Underwater Benches
4.5.16.2 Outlined Edges (Underwater Benches)	Outlined Edges The leading horizontal and vertical edges of UNDERWATER BENCHES shall be outlined with a continuous slip-resistant color contrasting tile or other permanent marking of not less than ¾ inch (1.9 cm) and not greater than 2 inches (5.1 cm).	Aquatic Venue Structure	Underwater Benches
4.5.16.3A Maximum Water Depth (Underwater Benches)	Maximum Water Depth UNDERWATER BENCHES may be installed in areas of varying depths, but the maximum POOL water depth in that area shall not exceed 5 feet (1.5 m).	Aquatic Venue Structure	Underwater Benches
4.5.16.4 Maximum Seat Depth (Underwater Benches)	Maximum Seat Depth The maximum submerged depth of any seat or sitting bench shall be 20 inches (50.8 cm) measured from the water line.	Aquatic Venue Structure	Underwater Benches
4.5.17.1A Slip Resistant (Underwater Ledges)	Slip Resistant Where UNDERWATER TOE LEDGES are provided to enable swimmers in deep water to rest or to provide structural support for an upper wall, they shall be constructed with slip-resistant materials.	Aquatic Venue Structure	Underwater Ledges
4.5.17.2 Protrude (Underwater Ledges)	Protrude UNDERWATER TOE LEDGES for resting that are recessed or protrude beyond the vertical plane of the POOL wall shall meet the criteria for slip resistance and tread depth outlined in this section.	Aquatic Venue Structure	Underwater Ledges
4.5.17.3A Five Feet or Greater (Underwater Ledges)	Five Feet or Greater UNDERWATER TOE LEDGES for resting shall only be provided within areas of a POOL with water depths of 5 feet (1.5 m) or greater.	Aquatic Venue Structure	Underwater Ledges
4.5.17.3.1 Underwater Toe Ledge (Underwater Ledges)	Underwater Toe Ledge UNDERWATER TOE LEDGES shall start no earlier than 4 lineal feet (1.2 m) to the deep side of the 5 foot (1.5 m) slope break.	Aquatic Venue Structure	Underwater Ledges
4.5.17.3.2 Below Water Level (Underwater Ledges)	Below Water Level UNDERWATER TOE LEDGES shall be at least 4 feet (1.2 m) below static water level.	Aquatic Venue Structure	Underwater Ledges
4.5.17.4A Structural Support (Underwater Ledges)	Structural Support UNDERWATER LEDGES for structural support of upper walls shall be allowed.	Aquatic Venue Structure	Underwater Ledges
4.5.17.5 Outlined (Underwater Ledges)	Outlined The edges of UNDERWATER TOE LEDGES shall be outlined with a continuous slip-resistant color contrasting tile or other permanent marking of not less than 1 inch (2.5 cm) and not greater than 2 inches (5.1 cm).	Aquatic Venue Structure	Underwater Ledges
4.5.17.5.1 Visible (Underwater Ledges)	Visible If they project past the plane of the POOL wall, the edges of UNDERWATER TOE LEDGES shall be clearly visible from the DECK.	Aquatic Venue Structure	Underwater Ledges
4.5.17.6 Tread Depths (Underwater Ledges)	Tread Depths UNDERWATER TOE LEDGES shall have a maximum uniform horizontal tread depth of 4 inches (10.2 cm). See MAHC Figure 4.5.12.4.	Aquatic Venue Structure	Underwater Ledges
4.5.18.1 Immediately Adjacent (Underwater Shelves)	Immediately Adjacent UNDERWATER SHELVES may be constructed immediately adjacent to water shallower than 5 feet (1.5 m).	Aquatic Venue Structure	Underwater Shelves
4.5.18.2 Nosing (Underwater Shelves)	Nosing UNDERWATER SHELVES shall have a slip-resistant, color contrasting nosing at the leading horizontal and vertical edges on both the top of horizontal edges and leading vertical edges and should be viewable from the DECK or from underwater.	Aquatic Venue Structure	Underwater Shelves
4.5.18.3 Maximum Depth (Underwater Shelves)	Maximum Depth UNDERWATER SHELVES shall have a maximum depth of 24 inches (61.0 cm).	Aquatic Venue Structure	Underwater Shelves
4.5.19.1.1 Markings (Depth Markers and Markings)	Pool water depths shall be clearly and permanently marked at the following locations: 1) Minimum depth, 2) Maximum depth, 3) On both sides and at each end of the pool and, 4) At the break in the floor slope between the shallow and deep portions of the pool.	Aquatic Venue Structure	Depth Markers and Markings
4.5.19.1.2A Depth Measurements (Depth Markers and Markings)	Depth Measurements Depth markers shall be located on the vertical POOL wall and positioned to be read from within the POOL.	Aquatic Venue Structure	Depth Markers and Markings
4.5.19.1.3A Below Handhold (Depth Markers and Markings)	Below Handhold Where depth markings cannot be placed on the vertical wall above the water level, other means shall be used so that the markings will be plainly visible to persons in the POOL.	Aquatic Venue Structure	Depth Markers and Markings
4.5.19.1.4 Coping or Deck (Depth Markers and Markings)	Coping or Deck Depth markers shall also be located on the POOL coping or DECK within 18 inches (45.7 cm) of the POOL structural wall or perimeter gutter.	Aquatic Venue Structure	Depth Markers and Markings
4.5.19.1.5 Read on Deck (Depth Markers and Markings)	Read on Deck Depth markers shall be positioned to be read while standing on the DECK facing the POOL.	Aquatic Venue Structure	Depth Markers and Markings
4.5.19.1.6 Twenty-Five Foot Intervals (Depth Markers and Markings)	Twenty-Five Foot Intervals Depth markers shall be installed at not more than 25 foot (7.6 m) intervals around the POOL perimeter edge and according to the requirements of this section.	Aquatic Venue Structure	Depth Markers and Markings
4.5.19.1.6.1 Five Feet or Less (Depth Markers and Markings)	Five Feet or Less For water less than 5 feet (1.5 m) in depth, the depth shall be marked at 1 foot (30.5 cm) depth intervals.	Aquatic Venue Structure	Depth Markers and Markings
4.5.19.2.1 Durable (Depth Markers and Markings)	Durable Depth markers shall be constructed of a durable material resistant to local weather conditions.	Aquatic Venue Structure	Depth Markers and Markings
4.5.19.2.2 Slip Resistant (Depth Markers and Markings)	Slip Resistant Depth markers shall be slip resistant when they are located on horizontal surfaces.	Aquatic Venue Structure	Depth Markers and Markings
4.5.19.2.3A Color and Height (Depth Markers and Markings)	Color and Height Depth markers shall have letters and numbers with a minimum height of 4 inches (10.2 cm) of a color contrasting with background.	Aquatic Venue Structure	Depth Markers and Markings
4.5.19.2.4A Feet and Inches (Depth Markers and Markings)	Feet and Inches Depth markers shall be marked in units of feet and inches.	Aquatic Venue Structure	Depth Markers and Markings
4.5.19.2.4.1 Abbreviations (Depth Markers and Markings)	Abbreviations Abbreviations of “FT” and “IN” may be used in lieu of “FEET” and “INCHES.”	Aquatic Venue Structure	Depth Markers and Markings
4.5.19.2.4.1.1 Abbreviations (Depth Markers and Markings)	Abbreviations Symbols for feet (‘) and inches (“) shall not be permitted on water depth signs.	Aquatic Venue Structure	Depth Markers and Markings
4.5.19.2.4.2 Metric (Depth Markers and Markings)	Metric Metric units may be provided in addition to—but not in lieu of—units of feet and inches.	Aquatic Venue Structure	Depth Markers and Markings
4.5.19.3 Tolerance (Depth Markers and Markings)	Tolerance Depth markers shall be located to indicate water depth to the nearest 3 inches (7.6 cm), as measured from the POOL floor 3 feet (0.9 m) out from the POOL wall to the gutter lip, mid-point of surface SKIMMER(S), or surge weir(s).	Aquatic Venue Structure	Depth Markers and Markings
4.5.19.4.1A Depths (Depth Markers and Markings)	Depths For POOL water depths 5 feet (1.5 m) or shallower, all DECK depth markers required by MAHC 4.5.19 shall be provided with “NO DIVING” warning signs along with the universal international symbol for “NO DIVING.”	Aquatic Venue Structure	Depth Markers and Markings
4.5.19.4.1.1 Spacing (Depth Markers and Markings)	Spacing “NO DIVING” warning signs and symbols shall be spaced at no more than 25 foot (7.6 m) intervals around the POOL perimeter edge.	Aquatic Venue Structure	Depth Markers and Markings
4.5.19.4.2 Durable (Depth Markers and Markings)	Durable “NO DIVING” MARKERS shall be constructed of a durable material resistant to local weather conditions.	Aquatic Venue Structure	Depth Markers and Markings
4.5.19.4.3 Slip Resistant (Depth Markers and Markings)	Slip Resistant “NO DIVING” MARKERS shall be slip-resistant when they are located on horizontal surfaces.	Aquatic Venue Structure	Depth Markers and Markings
4.5.19.4.4 At Least Four Inches (Depth Markers and Markings)	At Least Four Inches All lettering and symbols shall be at least 4 inches (10.2 cm) in height.	Aquatic Venue Structure	Depth Markers and Markings
4.5.19.5.1 Over Five Feet (Depth Markers and Markings)	Over Five Feet For POOLS deeper than 5 feet (1.5 m), a line of contrasting color, not less than 2 inches (5.1 cm) and not more than 6 inches (15.2 cm) in width, shall be clearly and permanently installed on the POOL floor at the shallow side of the break in the floor slope, and extend up the POOL walls to the waterline.	Aquatic Venue Structure	Depth Markers and Markings
4.5.19.5.2 Durable (Depth Markers and Markings)	Durable Depth marking at break in floor slope shall be constructed of a durable material resistant to local weather conditions and be slip resistant.	Aquatic Venue Structure	Depth Markers and Markings
4.5.19.5.3 Safety Rope (Depth Markers and Markings)	Safety Rope One foot (30.5 cm) to the shallow water side of the break in floor slope and contrasting band, a SAFETY float rope shall extend across the POOL surface with the exception of WAVE POOLS, SURF POOLS, and WATERSLIDE LANDING POOLS.	Aquatic Venue Structure	Depth Markers and Markings
4.5.19.6A Dual Marking System (Depth Markers and Markings)	Dual Marking System Symmetrical AQUATIC VENUE designs with the deep point at the center may be allowed by providing a dual depth marking system which indicates the depth at the wall as measured in MAHC 4.5.19.3 and at the deep point.	Aquatic Venue Structure	Depth Markers and Markings
4.5.19.7 Non-Traditional Aquatic Venues (Depth Markers and Markings)	Non-Traditional Aquatic Venues Controlled-access AQUATIC VENUES (such as ACTIVITY POOLS, LAZY RIVERS, and other AQUATIC VENUES with limited access) shall only require depth markers on a sign at points of entry.	Aquatic Venue Structure	Depth Markers and Markings
4.5.19.7.1 Clearly Visible (Depth Markers and Markings)	Clearly Visible Depth marker signs shall be clearly visible to PATRONS entering the VENUE.	Aquatic Venue Structure	Depth Markers and Markings
4.5.19.7.2 Lettering and Symbols (Depth Markers and Markings)	Lettering and Symbols All lettering and symbols shall be as required for other types of depth markers.	Aquatic Venue Structure	Depth Markers and Markings
4.5.19.8A Wading Pool Depth Markers (Depth Markers and Markings)	Wading Pool Depth Markers AQUATIC VENUES where the maximum water depth is 6 inches (15.2 cm) of water or less (such as WADING POOLS and ACTIVITY POOL areas) shall not be required to have depth markings or “NO DIVING” signage.	Aquatic Venue Structure	Depth Markers and Markings
4.5.19.9 Movable Floor Depth Markers (Depth Markers and Markings)	Movable Floor Depth Markers For AQUATIC VENUES with movable floors, a sign indicating movable floor and/or varied water depth shall be provided and clearly visible from the DECK.	Aquatic Venue Structure	Depth Markers and Markings
4.5.19.9.1 Vertical Measurement (Depth Markers and Markings)	Vertical Measurement The posted water depth shall be the water level to the floor of the AQUATIC VENUE according to a vertical measurement taken 3 feet (0.9 m) from the AQUATIC VENUE wall.	Aquatic Venue Structure	Depth Markers and Markings
4.5.19.9.2 Signage (Depth Markers and Markings)	Signage A sign shall be posted to inform the public that the AQUATIC VENUE has a varied depth and refer to the sign showing the current depth.	Aquatic Venue Structure	Depth Markers and Markings
4.5.19.10 Spas (Depth Markers and Markings)	Spas A minimum of two depth markers shall be provided regardless of the shape or size of the SPA as per MAHC 4.12.1.6.	Aquatic Venue Structure	Depth Markers and Markings
4.5.21.1 Adequately Support (Depth Markers and Markings)	Adequately Support The design professional shall provide information to adequately support why the SPECIAL USE AQUATIC VENUE does not meet the definition and use characteristics of other categories of AQUATIC VENUES or POOLS listed in the CODE.	Aquatic Venue Structure	Depth Markers and Markings
4.5.21.2 Justification (Depth Markers and Markings)	Justification The design professional shall provide justification for design parameters that do not meet the design STANDARDS and construction requirements listed in MAHC 4.0.	Aquatic Venue Structure	Depth Markers and Markings
4.6.1.1.1 Outdoor Aquatic Venues (Lighting)	Outdoor Aquatic Venues Lighting as described in this subsection shall be provided for all outdoor AQUATIC VENUES open for use from 30 minutes before sunset to 30 minutes after sunrise, or during periods of natural illumination below the levels required in MAHC 4.6.1.3.1.	Indoor / Outdoor Environment	Lighting
4.6.1.1.2 Accessible (Lighting)	Accessible No lighting controls shall be accessible to PATRONS or BATHERS.	Indoor / Outdoor Environment	Lighting
4.6.1.2A Windows / Natural Light (Lighting)	Where natural lighting methods are used to meet the light level requirements of MAHC 4.6.1.3 during portions of the day when adequate natural lighting is available, one of the following methods shall be used to ensure that lights are turned on when natural lighting no longer meets these requirements: 1) Automatic lighting controls based on light levels or time of day, or 2) Written operations pro…	Indoor / Outdoor Environment	Lighting
4.6.1.3A Light Levels (Lighting)	Pool water surface and deck light levels shall meet the following minimum maintained light levels: 1) Indoor Water Surface: 30 horizontal footcandles (323 lux) 2) Outdoor Water Surface: 10 horizontal footcandles (108 lux) 3) Deck: 10 horizontal footcandles (108 lux).	Indoor / Outdoor Environment	Lighting
4.6.1.4.1A Artificial Lighting (Lighting)	Artificial Lighting Artificial lighting shall be provided at all AQUATIC VENUES which are to be used at night or which do not have adequate natural lighting.	Indoor / Outdoor Environment	Lighting
4.6.1.4.2 Aquatic Venue Floor (Lighting)	Aquatic Venue Floor Lighting shall illuminate all parts of the floor of the AQUATIC VENUE to enable a QUALIFIED LIFEGUARD or other person to determine whether a BATHER is on the floor of the AQUATIC VENUE.	Indoor / Outdoor Environment	Lighting
4.6.1.4.3 Aquatic Venue Illumination (Lighting)	Aquatic Venue Illumination Lighting shall illuminate all parts of the AQUATIC VENUE including the water, the depth markers, signs, entrances, restrooms, SAFETY equipment, and the required DECK area and walkways.	Indoor / Outdoor Environment	Lighting
4.6.1.5.1A Minimum Requirements (Lighting)	Minimum Requirements Underwater lighting, where provided, shall be not less than eight initial rated lumens per square foot of POOL water surface area.	Indoor / Outdoor Environment	Lighting
4.6.1.5.1.1 Location (Lighting)	Location Such underwater lights, in conjunction with overhead or equivalent DECK lighting, shall be located to provide illumination so that all portions of the AQUATIC VENUE, including the AQUATIC VENUE bottom and drain(s), may be readily seen.	Indoor / Outdoor Environment	Lighting
4.6.1.5.1.2 Higher Light Levels (Lighting)	Higher Light Levels Higher underwater light levels shall be considered for deeper water to achieve this outcome.	Indoor / Outdoor Environment	Lighting
4.6.1.5.2 Dimmable Lighting (Lighting)	Dimmable Lighting Dimmable lighting shall not be used for underwater lighting.	Indoor / Outdoor Environment	Lighting
4.6.1.6.1 Minimum Requirements (Lighting)	Where outdoor pools are open for use from 30 minutes before sunset to 30 minutes after sunrise, or during periods of low illumination, underwater lighting may be excluded where: 1) Maintained pool surface lighting levels are a minimum of 15 horizontal footcandles (161 lux), and 2) All portions of the pool, including the bottom and drain(s), are readily visible as required in MAHC 5.7.6.1.	Indoor / Outdoor Environment	Lighting
4.6.1.7.1 Emergency Egress Lighting (Lighting)	Emergency Egress Lighting POOL areas requiring lighting shall be provided with emergency egress lighting in compliance with the applicable building CODES.	Indoor / Outdoor Environment	Lighting
4.6.1.7.2 Footcandles (Lighting)	Footcandles The path of egress shall be illuminated to at least a value of 0.5 footcandles (5.4 lux).	Indoor / Outdoor Environment	Lighting
4.6.1.8A Glare (Lighting)	Glare Windows and any other features providing natural light into the POOL space and overhead or equivalent DECK lighting shall be designed or arranged to inhibit or reduce glare on the POOL water surface that would prevent seeing objects on the POOL bottom.	Indoor / Outdoor Environment	Lighting
4.6.2.1A Purpose (Indoor Aquatic Facility Ventilation)	Purpose INDOOR AQUATIC FACILITY AIR HANDLING SYSTEMS shall be designed, constructed, and installed to support the health and SAFETY of the building’s PATRONS.	Indoor / Outdoor Environment	Indoor Aquatic Facility Ventilation
4.6.2.2A Exemptions (Indoor Aquatic Facility Ventilation)	Exemptions INDOOR AQUATIC FACILITY AIR HANDLING SYSTEM design requirements do not apply to AQUATIC FACILITIES that do not meet the definition of a “Building” in the IBC 2012.	Indoor / Outdoor Environment	Indoor Aquatic Facility Ventilation
4.6.2.3 Indoor Aquatic Facility (Indoor Aquatic Facility Ventilation)	Indoor Aquatic Facility AIR HANDLING SYSTEM design requirements shall apply to new or SUBSTANTIALLY ALTERED INDOOR AQUATIC FACILITIES including the area of the building’s AQUATIC VENUES and the surrounding BATHER and spectator/STADIUM SEATING areas.	Indoor / Outdoor Environment	Indoor Aquatic Facility Ventilation
4.6.2.4 Mechanical Code (Indoor Aquatic Facility Ventilation)	Mechanical Code INDOOR AQUATIC FACILITY AIR HANDLING SYSTEM design, construction, and installation shall comply with applicable local CODES.	Indoor / Outdoor Environment	Indoor Aquatic Facility Ventilation
4.6.2.5A ASHRAE 62.1 Compliance (Indoor Aquatic Facility Ventilation)	ASHRAE 62.1 Compliance INDOOR AQUATIC FACILITY AIR HANDLING SYSTEM design, construction, and installation shall comply with ASHRAE Standard 62.1 2013, Ventilation for Acceptable Indoor Air Quality, and/or applicable local CODES with additional requirements as stated in MAHC 4.6.2.6.	Indoor / Outdoor Environment	Indoor Aquatic Facility Ventilation
4.6.2.6.1 Mechanical Systems (Indoor Aquatic Facility Ventilation)	Mechanical Systems Ventilation shall be provided through mechanical systems and/or engineered openings for natural ventilation.	Indoor / Outdoor Environment	Indoor Aquatic Facility Ventilation
4.6.2.6.2A Design Factors and Performance Requirements (Indoor Aquatic Facility Ventilation)	The air handling system design engineer shall provide plan drawings and documentation with the following components showing the design meets the performance requirements per MAHC 4.6.2.7: 1) Building layout identifying the location of the indoor aquatic facility; 2) Indoor aquatic facility size including area in square feet and volume in cubic feet; 3) The area in square feet for deck and for sta…	Indoor / Outdoor Environment	Indoor Aquatic Facility Ventilation
4.6.2.6.3A Other Air Handling Systems (Indoor Aquatic Facility Ventilation)	Other Air Handling Systems AIR HANDLING SYSTEM design for CHEMICAL STORAGE SPACES, mechanical, toilet, SHOWER, and dressing rooms are not included in the scope of this section of the CODE, but shall be considered for their effects on the performance requirements of MAHC 4.6.2.7 such as maintaining negative pressure, temperature differences, and contribution to the air volume of the INDOOR AQUATIC…	Indoor / Outdoor Environment	Indoor Aquatic Facility Ventilation
4.6.2.6.4 High Volume, Low Speed Fans (Indoor Aquatic Facility Ventilation)	High Volume, Low Speed Fans AIR HANDLING SYSTEM design may not consider mechanical fans used to push air within the space as part of the outdoor air calculations for the INDOOR AQUATIC FACILITY as defined in MAHC 4.6.2.7.	Indoor / Outdoor Environment	Indoor Aquatic Facility Ventilation
4.6.2.6.4.1 Air Delivery Rate (Indoor Aquatic Facility Ventilation)	Air Delivery Rate Mechanical fans used to push air within the space may be used in the calculation for air delivery rate (TURNOVER).	Indoor / Outdoor Environment	Indoor Aquatic Facility Ventilation
4.6.2.6.5 Occupied and Open All Seasons (Indoor Aquatic Facility Ventilation)	Occupied and Open All Seasons AIR HANDLING SYSTEM design may include natural ventilation calculated in accordance with the ASHRAE Handbooks to substitute the corresponding portion of mechanical ventilation only if all the calculated exterior openings will be continuously controlled open during all times the INDOOR AQUATIC FACILITY is occupied, regardless of season.	Indoor / Outdoor Environment	Indoor Aquatic Facility Ventilation
4.6.2.6.6 Air Distribution Design (Indoor Aquatic Facility Ventilation)	Air Distribution Design The design of the distribution of supply air and distribution of exhaust or return air shall consider obstacles such as support columns, architectural structures, and AQUATIC FEATURES.	Indoor / Outdoor Environment	Indoor Aquatic Facility Ventilation
4.6.2.7.1A Minimum Outdoor Air Requirements (Indoor Aquatic Facility Ventilation)	Minimum Outdoor Air Requirements The AIR HANDLING SYSTEM shall have a design capability to supply the minimum outdoor air requirements using ASHRAE Standard 62.1 2013, Ventilation for Acceptable Indoor Air Quality.	Indoor / Outdoor Environment	Indoor Aquatic Facility Ventilation
4.6.2.7.2A System Alarm (Indoor Aquatic Facility Ventilation)	System Alarm The AIR HANDLING SYSTEM design shall provide system features to notify the operator if the outdoor air flow rate entering the INDOOR AQUATIC FACILITY is below 0.48 cfm/ft2 (1.8 m3/h).	Indoor / Outdoor Environment	Indoor Aquatic Facility Ventilation
4.6.2.7.3 Real-Time Occupancy (Indoor Aquatic Facility Ventilation)	Real-Time Occupancy Design of the AIR HANDLING SYSTEM shall meet the requirements for the number of cfm/ft2 based on the THEORETICAL PEAK OCCUPANCY.	Indoor / Outdoor Environment	Indoor Aquatic Facility Ventilation
4.6.2.7.3.1 Method to Determine (Indoor Aquatic Facility Ventilation)	Method to Determine If a method to determine real-time actual occupancy is available, then the system may modulate to reduce outdoor air cfm to meet the requirement for the actual occupancy for the associated time frame.	Indoor / Outdoor Environment	Indoor Aquatic Facility Ventilation
4.6.2.7.4 Air Delivery Rate (Indoor Aquatic Facility Ventilation)	Air Delivery Rate The AIR HANDLING SYSTEM shall supply an air delivery rate as defined in ASHRAE Handbook – HVAC Applications 2011, Places of Assembly, Natatoriums.	Indoor / Outdoor Environment	Indoor Aquatic Facility Ventilation
4.6.2.7.5 Consistent Air Flow (Indoor Aquatic Facility Ventilation)	Consistent Air Flow INDOOR AQUATIC FACILITY AIR HANDLING SYSTEM shall be designed to provide consistent air flow through all parts of the INDOOR AQUATIC FACILITY to preclude any stagnant areas.	Indoor / Outdoor Environment	Indoor Aquatic Facility Ventilation
4.6.2.7.6A Relative Humidity (Indoor Aquatic Facility Ventilation)	Relative Humidity The AIR HANDLING SYSTEM shall maintain the relative humidity in the space as defined in ASHRAE Handbook: HVAC Applications, 2011, Places of Assembly, Natatoriums.	Indoor / Outdoor Environment	Indoor Aquatic Facility Ventilation
4.6.2.7.6.1 Dew Point (Indoor Aquatic Facility Ventilation)	Dew Point The AIR HANDLING SYSTEM shall be designed to maintain the dew point of the INTERIOR SPACE less than the dew point of the interior walls at all times so as to prevent damage to structural members and to prevent biological growth on walls.	Indoor / Outdoor Environment	Indoor Aquatic Facility Ventilation
4.6.2.7.6.2 Condensation & Mold Control (Indoor Aquatic Facility Ventilation)	The air handling system shall be designed to achieve several objectives including 1) Maintaining space conditions, 2) Delivering the outside air to the breathing area, and 3) Flushing the outside walls and windows, which can have the lowest surface temperature and therefore the greatest chance for condensation.	Indoor / Outdoor Environment	Indoor Aquatic Facility Ventilation
4.6.2.7.7 Negative Air Pressure (Indoor Aquatic Facility Ventilation)	Negative Air Pressure AIR HANDLING SYSTEM air flow shall be designed to maintain negative air pressure in the INDOOR AQUATIC FACILITY relative to the areas external to it (such as adjacent indoor spaces and outdoor ambient space).	Indoor / Outdoor Environment	Indoor Aquatic Facility Ventilation
4.6.2.7.8A Disinfection By-Product Removal (Indoor Aquatic Facility Ventilation)	Disinfection By-Product Removal Sufficient return air intakes shall be placed near AQUATIC VENUE surfaces such that they remove the highest concentration of airborne DBP contaminated air.	Indoor / Outdoor Environment	Indoor Aquatic Facility Ventilation
4.6.2.7.8.1 Airflow Across Water Surface (Indoor Aquatic Facility Ventilation)	Airflow Across Water Surface The AIR HANDLING SYSTEM shall be designed considering airflow across the water surface to promote removal of DBPS.	Indoor / Outdoor Environment	Indoor Aquatic Facility Ventilation
4.6.2.7.9 Re-Entrainment of Exhaust (Indoor Aquatic Facility Ventilation)	Re-Entrainment of Exhaust AIR HANDLING SYSTEM outdoor air intakes shall be placed to minimize RE-ENTRAINMENT of exhaust air from building systems back into the facility.	Indoor / Outdoor Environment	Indoor Aquatic Facility Ventilation
4.6.2.7.9.1 System Exhaust (Indoor Aquatic Facility Ventilation)	System Exhaust AIR HANDLING SYSTEM exhaust from CHEMICAL STORAGE SPACES, mechanical, toilet, SHOWER, and dressing rooms shall not be directed into the AQUATIC FACILITY.	Indoor / Outdoor Environment	Indoor Aquatic Facility Ventilation
4.6.2.7.10 Access Control (Indoor Aquatic Facility Ventilation)	Access Control The AIR HANDLING SYSTEM shall be designed to provide a means to limit physical or electronic access to system control to the operator and anyone the operator deems to have access.	Indoor / Outdoor Environment	Indoor Aquatic Facility Ventilation
4.6.2.7.11A Purge (Indoor Aquatic Facility Ventilation)	Purge The AIR HANDLING SYSTEM shall have the capability to periodically PURGE air for air quality maintenance or for emergency situations.	Indoor / Outdoor Environment	Indoor Aquatic Facility Ventilation
4.6.2.7.11.1 Purge Capacity (Indoor Aquatic Facility Ventilation)	Purge Capacity The AIR HANDLING SYSTEM shall have a PURGE capacity equal or greater than two times the ASHRAE Standard 62.1 2013 level.	Indoor / Outdoor Environment	Indoor Aquatic Facility Ventilation
4.6.2.7.11.1.1 Manual Activation (Indoor Aquatic Facility Ventilation)	Manual Activation This PURGE shall be capable of being manually activated.	Indoor / Outdoor Environment	Indoor Aquatic Facility Ventilation
4.6.2.7.11.2 Outdoor Air (Indoor Aquatic Facility Ventilation)	Outdoor Air Outdoor air required for PURGE shall not be required to be heated or otherwise treated.	Indoor / Outdoor Environment	Indoor Aquatic Facility Ventilation
4.6.2.7.12A Air Handling System Filters (Indoor Aquatic Facility Ventilation)	Air Handling System Filters The AIR HANDLING SYSTEM design shall include filters for outdoor air and recirculated air with a MERV rating of 8.	Indoor / Outdoor Environment	Indoor Aquatic Facility Ventilation
4.6.2.8.1 Air Handling System Procedures (Indoor Aquatic Facility Ventilation)	The contractor installing the indoor aquatic facility air handling system shall provide the aquatic facility owner with an operating manual from the manufacturer which includes: 1) Startup and shutdown procedures; 2) Purging and other safety procedures; 3) Cleaning procedures; 4) General maintenance requirements with parts listings and frequency of maintenance (i.e., filter cleaning frequencies, …	Indoor / Outdoor Environment	Indoor Aquatic Facility Ventilation
4.6.2.9.1 System Commissioning (Indoor Aquatic Facility Ventilation)	System Commissioning A qualified, licensed professional shall commission the AIR HANDLING SYSTEM to verify that the installed system is operating properly in accordance with the system design.	Indoor / Outdoor Environment	Indoor Aquatic Facility Ventilation
4.6.2.9.2 Written Statement (Indoor Aquatic Facility Ventilation)	A written statement of commissioning shall be provided to the aquatic facility owner including but not limited to: 1) The number of cfm of outdoor air flowing into the indoor aquatic facility at the time of commissioning; 2) The number of cfm of exhaust air flowing through the system at the time of commissioning; and, 3) A statement that the amount of outdoor air meets the performance requirement…	Indoor / Outdoor Environment	Indoor Aquatic Facility Ventilation
4.6.3.1.1 NEC Requirements (Indoor/Outdoor Aquatic Facility Electrical Systems and Components)	NEC Requirements Electrical wiring and systems shall comply with the requirements of the NEC.	Indoor / Outdoor Environment	Indoor/Outdoor Aquatic Facility Electrical Systems and Components
4.6.3.1.1.1 Providing Relief (Indoor/Outdoor Aquatic Facility Electrical Systems and Components)	Providing Relief Nothing in this CODE shall be construed as providing relief from any applicable requirements of the NEC or other applicable CODE.	Indoor / Outdoor Environment	Indoor/Outdoor Aquatic Facility Electrical Systems and Components
4.6.3.1.2A Indoor Aquatic Facilities (Indoor/Outdoor Aquatic Facility Electrical Systems and Components)	Indoor Aquatic Facilities An INDOOR AQUATIC FACILITY shall be considered a wet and CORROSIVE environment.	Indoor / Outdoor Environment	Indoor/Outdoor Aquatic Facility Electrical Systems and Components
4.6.3.2.1A Wet and Corrosive (Indoor/Outdoor Aquatic Facility Electrical Systems and Components)	Wet and Corrosive CHEMICAL STORAGE SPACES shall be considered wet and CORROSIVE environments.	Indoor / Outdoor Environment	Indoor/Outdoor Aquatic Facility Electrical Systems and Components
4.6.3.2.2A Electrical Conduit (Indoor/Outdoor Aquatic Facility Electrical Systems and Components)	Electrical Conduit Electrical conduit shall not enter or pass through an interior CHEMICAL STORAGE SPACE, except as required to service devices integral to the function of the room, such as pumps, vessels, controls, lighting and SAFETY devices or, if allowed by the NEC.	Indoor / Outdoor Environment	Indoor/Outdoor Aquatic Facility Electrical Systems and Components
4.6.3.2.2.1 Sealed and Inert (Indoor/Outdoor Aquatic Facility Electrical Systems and Components)	Sealed and Inert Where required, the electrical conduit in an interior CHEMICAL STORAGE SPACE shall be sealed and made of materials that will not interact with any chemicals in the CHEMICAL STORAGE SPACE.	Indoor / Outdoor Environment	Indoor/Outdoor Aquatic Facility Electrical Systems and Components
4.6.3.2.3A Electrical Devices (Indoor/Outdoor Aquatic Facility Electrical Systems and Components)	Electrical Devices Electrical devices or equipment shall not occupy an interior CHEMICAL STORAGE SPACE, except as required to service devices integral to the function of the room, such as pumps, vessels, controls, lighting and SAFETY devices.	Indoor / Outdoor Environment	Indoor/Outdoor Aquatic Facility Electrical Systems and Components
4.6.3.2.4A Protected Against Breakage (Indoor/Outdoor Aquatic Facility Electrical Systems and Components)	Protected Against Breakage Lamps, including fluorescent tubes, installed in interior CHEMICAL STORAGE SPACES shall be protected against breakage with a lens or other cover, or be otherwise protected against the accidental release of hot materials.	Indoor / Outdoor Environment	Indoor/Outdoor Aquatic Facility Electrical Systems and Components
4.6.4.1A High Temperature (Pool Water Heating)	High Temperature When designing POOL heating equipment, measures shall be taken to prevent BATHER exposure to water temperatures in excess of 104°F (40°C).	Indoor / Outdoor Environment	Pool Water Heating
4.6.4.2 Pressure Relief Device (Pool Water Heating)	Pressure Relief Device Where POOL water heating equipment is installed with valves capable of isolating the heating equipment from the POOL, a listed pressure-relief device shall be installed to limit the pressure on the heating equipment to no more than the maximum value specified by the heating-equipment manufacturer and applicable CODES.	Indoor / Outdoor Environment	Pool Water Heating
4.6.4.3 Code Compliance (Pool Water Heating)	Code Compliance POOL-water heating equipment shall be selected and installed to preserve compliance with the applicable CODES, the terms of listing and labeling of equipment, and with the equipment manufacturer’s installation instructions and applicable CODES.	Indoor / Outdoor Environment	Pool Water Heating
4.6.4.4A Equipment Room Requirements (Pool Water Heating)	Equipment Room Requirements Where POOL water heaters use COMBUSTION and are located inside a building, the space in which the heater is located shall be considered to be an EQUIPMENT ROOM, and the requirements of MAHC 4.9.1 shall apply.	Indoor / Outdoor Environment	Pool Water Heating
4.6.4.4.1 Carbon Monoxide Detector (Pool Water Heating)	Carbon Monoxide Detector A carbon monoxide detector with local alarming, CERTIFIED, LISTED, AND LABELED in accordance with UL 2075, shall be installed in all such EQUIPMENT ROOMS.	Indoor / Outdoor Environment	Pool Water Heating
4.6.4.4.2 Adjacent Rooms (Pool Water Heating)	Adjacent Rooms All rooms that are immediately adjacent to spaces containing fuel burning equipment or vents carrying the products of combustion shall also be provided with locally alarming carbon monoxide detectors.	Indoor / Outdoor Environment	Pool Water Heating
4.6.4.5 Exception (Pool Water Heating)	Exception Heaters CERTIFIED, LISTED, AND LABELED for the atmosphere shall be acceptable without isolation from chemical fumes and vapors.	Indoor / Outdoor Environment	Pool Water Heating
4.6.5.1A Station Design (First Aid Area)	Station Design Design and construction of new AQUATIC FACILITIES shall include an area designated for first aid equipment and/or treatment.	Indoor / Outdoor Environment	First Aid Area
4.6.6.1 Labeling (Emergency Exit)	Labeling Gates and/or doors which will allow egress without a key shall be clearly and conspicuously labeled in letters at least 4 inches (10.2 cm) high "EMERGENCY EXIT."	Indoor / Outdoor Environment	Emergency Exit
4.6.7.1A Provided (Drinking Fountains)	Provided A drinking fountain shall be provided inside an AQUATIC FACILITY and shall be CERTIFIED, LISTED, AND LABELED to NSF/ANSI 61-2014 and UL 399.	Indoor / Outdoor Environment	Drinking Fountains
4.6.7.1.1 Alternative (Drinking Fountains)	Alternative Alternate locations or the use of bottled water shall be evaluated by the AHJ.	Indoor / Outdoor Environment	Drinking Fountains
4.6.7.1.2 Common Use Area (Drinking Fountains)	Common Use Area If the drinking fountain cannot be provided inside the AQUATIC FACILITY, it shall be provided in a common use building or area adjacent to the AQUATIC FACILITY entrance and on the normal path of BATHERS going to the AQUATIC FACILITY entrance.	Indoor / Outdoor Environment	Drinking Fountains
4.6.7.2 Readily Accessible (Drinking Fountains)	Readily Accessible The drinking fountain shall be located where it is readily accessible and not a hazard to BATHERS per MAHC 4.10.2.	Indoor / Outdoor Environment	Drinking Fountains
4.6.7.2.1 Not Located (Drinking Fountains)	Not Located The drinking fountain shall not be located in a SHOWER area or toilet area.	Indoor / Outdoor Environment	Drinking Fountains
4.6.7.3 Single Fountain (Drinking Fountains)	Single Fountain A single drinking fountain shall be allowed for one or more AQUATIC VENUES within an AQUATIC FACILITY.	Indoor / Outdoor Environment	Drinking Fountains
4.6.7.4 Angle Jet Type (Drinking Fountains)	Angle Jet Type The drinking fountain shall be an angle jet type installed according to applicable plumbing CODES.	Indoor / Outdoor Environment	Drinking Fountains
4.6.7.5 Potable Water Supply (Drinking Fountains)	Potable Water Supply The drinking fountain shall be supplied with water from an approved potable water supply.	Indoor / Outdoor Environment	Drinking Fountains
4.6.7.6 Wastewater (Drinking Fountains)	Wastewater The wastewater discharged from a drinking fountain shall be routed to an approved sanitary sewer system or other approved disposal area according to applicable plumbing CODES.	Indoor / Outdoor Environment	Drinking Fountains
4.6.8.1 Sufficient Number (Garbage Receptacles)	Sufficient Number A sufficient number of receptacles shall be provided within an AQUATIC FACILITY to ensure that garbage and refuse can be disposed of properly to maintain safe and sanitary conditions.	Indoor / Outdoor Environment	Garbage Receptacles
4.6.8.2 Number and Location (Garbage Receptacles)	Number and Location The number and location of receptacles shall be at the discretion of the AQUATIC FACILITY manager.	Indoor / Outdoor Environment	Garbage Receptacles
4.6.8.3 Closable (Garbage Receptacles)	Closable Receptacles shall be designed to be closed with a lid or other cover so they remain closed until intentionally opened.	Indoor / Outdoor Environment	Garbage Receptacles
4.6.9.1 Meet AHJ Requirements (Food and Drink Concessions)	Meet AHJ Requirements Concessions for food and drink in an AQUATIC FACILITY shall meet all AHJ requirements.	Indoor / Outdoor Environment	Food and Drink Concessions
4.6.10.1 Within Aquatic Facility Enclosure (Spectator Areas)	Within Aquatic Facility Enclosure An area designed for use by spectators may be located within an AQUATIC FACILITY ENCLOSURE.	Indoor / Outdoor Environment	Spectator Areas
4.6.10.2 Deck (Spectator Areas)	Deck When a spectator area or an access to a spectator area is located within the AQUATIC FACILITY ENCLOSURE, the DECK adjacent to the area or access shall provide egress width for the spectators in addition to the width required by MAHC 4.8.1.5.	Indoor / Outdoor Environment	Spectator Areas
4.6.10.2.1A Additional Width (Spectator Areas)	Additional Width The additional width shall be based on the egress requirements in the applicable building CODE based on the THEORETICAL PEAK OCCUPANCY of the AQUATIC FACILITY served with a minimum width of 4 feet (1.2 m) and have either of the following qualities outlined in MAHC 4.6.10.2.1.1 or MAHC 4.6.10.2.1.2.	Indoor / Outdoor Environment	Spectator Areas
4.6.10.2.1.1 Barrier (Spectator Areas)	Barrier A BARRIER as defined in MAHC 4.8.6.1 located on the DECK to separate the DECK used by spectators from the PERIMETER DECK used by BATHERS.	Indoor / Outdoor Environment	Spectator Areas
4.6.10.2.1.1.1 Openings (Spectator Areas)	Openings The BARRIER may have one or more openings directly into the BATHER areas.	Indoor / Outdoor Environment	Spectator Areas
4.6.10.2.1.2 Demarcation Line (Spectator Areas)	Demarcation Line A demarcation line on the DECK that shows the separation between the DECK used by spectators and the PERIMETER DECK used by BATHERS.	Indoor / Outdoor Environment	Spectator Areas
4.6.10.3A Balcony (Spectator Areas)	Balcony A spectator or other area located in a balcony within 10 feet (3.0 m) of or overhanging any portion of an AQUATIC VENUE shall be designed to deter jumping or diving into the AQUATIC VENUE.	Indoor / Outdoor Environment	Spectator Areas
4.6.10.4A Bleachers (Spectator Areas)	Bleachers Bleachers in a spectator area shall be designed according to the ICC’s most recent version of the 300 Standard or another applicable CODE.	Indoor / Outdoor Environment	Spectator Areas
4.6.11.1A Acoustic Design Criteria (Indoor Aquatic Facility Acoustics)	Acoustic Design Criteria Acoustic design requirements shall apply to a new INDOOR AQUATIC FACILITY or one that undergoes SUBSTANTIAL ALTERATION.	Indoor / Outdoor Environment	Indoor Aquatic Facility Acoustics
4.6.11.2A Sound Absorption (Indoor Aquatic Facility Acoustics)	Sound Absorption INDOOR AQUATIC FACILITIES shall be designed, constructed and installed with an AVERAGE SOUND ABSORPTION COEFFICIENT (ALPHA BAR) of 0.20 or greater.	Indoor / Outdoor Environment	Indoor Aquatic Facility Acoustics
4.6.11.2.1A Facilities Used Primarily by Specific Hearing Populations (Indoor Aquatic Facility Acoustics)	Facilities Used Primarily by Specific Hearing Populations An ALPHA BAR of 0.25 or greater shall be used for INDOOR AQUATIC FACILITIES designed primarily for use by children, the elderly, or persons with hearing difficulties.	Indoor / Outdoor Environment	Indoor Aquatic Facility Acoustics
4.6.11.3A Noise (Indoor Aquatic Facility Acoustics)	Noise INDOOR AQUATIC FACILITIES shall be designed, constructed and installed so that the noise generated by the AIR HANDLING SYSTEM does not exceed a NOISE CRITERION level of 50 (NC-50) or 55 dBA at any time while the INDOOR AQUATIC FACILITY is open for use.	Indoor / Outdoor Environment	Indoor Aquatic Facility Acoustics
4.6.11.4A Sound Absorbing Materials (Indoor Aquatic Facility Acoustics)	Sound Absorbing Materials When part of the interior finish, acoustical materials or finishes used for SOUND ABSORPTION shall meet the design requirements of MAHC 4.2.2.1.1 and 4.2.2.2.3.	Indoor / Outdoor Environment	Indoor Aquatic Facility Acoustics
4.6.11.5A Concave Room Surfaces (Indoor Aquatic Facility Acoustics)	Concave Room Surfaces The design of INDOOR AQUATIC FACILITIES with a domed roof, gable roof, or other shape that may cause sound focusing, irrespective of the ALPHA BAR, shall address sound focusing, reverberation, and echoes that would interfere with speech intelligibility.	Indoor / Outdoor Environment	Indoor Aquatic Facility Acoustics
4.7.1.1.1 Equipped and Operated (Recirculation Systems and Equipment)	Equipped and Operated All AQUATIC VENUES shall be equipped and operated with a recirculation and filtration system capable of meeting the provisions outlined in MAHC 4.7.	Recirculation and Water Treatment	Recirculation Systems and Equipment
4.7.1.1.2 Component Installation (Recirculation Systems and Equipment)	Component Installation The installation of the recirculation and the filtration system components shall be performed in accordance with the designer’s and manufacturer’s instructions.	Recirculation and Water Treatment	Recirculation Systems and Equipment
4.7.1.1.3 Recirculation System (Recirculation Systems and Equipment)	Recirculation System A water RECIRCULATION SYSTEM consisting of one or more pumps, pipes, return INLETS, suction outlets, tanks, filters, and other necessary equipment shall be provided.	Recirculation and Water Treatment	Recirculation Systems and Equipment
4.7.1.2.1 Maintain and Measure (Recirculation Systems and Equipment)	Maintain and Measure When treatment systems of multiple AQUATIC VENUES are combined, the design shall include all appurtenances to maintain and measure the required water characteristics including but not limited to flow rate, pH, and DISINFECTANT concentration in each AQUATIC VENUE or AQUATIC FEATURE.	Recirculation and Water Treatment	Recirculation Systems and Equipment
4.7.1.2.2 Secondary Disinfection (Recirculation Systems and Equipment)	Secondary Disinfection If SECONDARY DISINFECTION is required for an INCREASED RISK AQUATIC VENUE as per MAHC 4.7.3.3.1.2, then SECONDARY DISINFECTION shall be required for all treatment systems that are combined with the INCREASED RISK AQUATIC VENUE.	Recirculation and Water Treatment	Recirculation Systems and Equipment
4.7.1.2.3 Isolate (Recirculation Systems and Equipment)	Isolate When multiple AQUATIC VENUES are combined in one treatment system, each AQUATIC VENUE shall be capable of being isolated for maintenance purposes.	Recirculation and Water Treatment	Recirculation Systems and Equipment
4.7.1.3.1.1 Hydraulically Balanced (Recirculation Systems and Equipment)	The recirculation system shall be designed with sufficient flexibility to achieve a hydraulic apportionment that will ensure the following: 1) Effective distribution of treated water, and 2) Maintenance of a uniform disinfectant residual and pH throughout the aquatic venue.	Recirculation and Water Treatment	Recirculation Systems and Equipment
4.7.1.3.1.1.1 Alternative Design Justification (Recirculation Systems and Equipment)	Alternative Design Justification Alternative designs shall be allowed based on adequate engineering justification.	Recirculation and Water Treatment	Recirculation Systems and Equipment
4.7.1.3.1.2 Inlets (Recirculation Systems and Equipment)	Inlets Effective distribution of treated water shall be accomplished by either a continuous POS with integral INLETS or by means of directionally adjustable INLETS adequate in design, number, and location.	Recirculation and Water Treatment	Recirculation Systems and Equipment
4.7.1.3.1.3 Adequate Mixing (Recirculation Systems and Equipment)	Adequate Mixing POOLS shall use wall and/or floor INLETS to provide adequate mixing.	Recirculation and Water Treatment	Recirculation Systems and Equipment
4.7.1.3.1.3.1 Greater Than Fifty Feet Wide (Recirculation Systems and Equipment)	Greater Than Fifty Feet Wide For POOLS greater than 50 feet wide (15.2 m), floor INLETS shall be required.	Recirculation and Water Treatment	Recirculation Systems and Equipment
4.7.1.3.1.4 Other Inlet Types (Recirculation Systems and Equipment)	Other Inlet Types All other types of INLET systems not covered in this section shall be subject to approval by the AHJ with proper engineering justification.	Recirculation and Water Treatment	Recirculation Systems and Equipment
4.7.1.3.1.5 Hydraulically Sized (Recirculation Systems and Equipment)	Hydraulically Sized INLETS shall be hydraulically sized to provide the design flow rates for each POOL area of multi-zone POOLS based on the required design TURNOVER RATE for each zone.	Recirculation and Water Treatment	Recirculation Systems and Equipment
4.7.1.3.2.1 Uniformly Spaced (Recirculation Systems and Equipment)	Uniformly Spaced Floor INLETS shall be spaced to effectively distribute the treated water throughout the POOL.	Recirculation and Water Treatment	Recirculation Systems and Equipment
4.7.1.3.2.2 Flush with Bottom (Recirculation Systems and Equipment)	Flush with Bottom Floor INLETS shall be flush with the bottom of the POOL.	Recirculation and Water Treatment	Recirculation Systems and Equipment
4.7.1.3.2.2.1 Distance (Recirculation Systems and Equipment)	Distance Distance between floor INLETS shall be no greater than 20 feet (6.1 m).	Recirculation and Water Treatment	Recirculation Systems and Equipment
4.7.1.3.2.2.2 Row (Recirculation Systems and Equipment)	Row A row of floor INLETS shall be located within 15 feet (4.6 m) of each side wall.	Recirculation and Water Treatment	Recirculation Systems and Equipment
4.7.1.3.2.3 Spaced (Recirculation Systems and Equipment)	Spaced Floor INLETS, used in combination with wall INLETS, shall be spaced no greater than 25 feet (7.6 m) from nearest side walls.	Recirculation and Water Treatment	Recirculation Systems and Equipment
4.7.1.3.3.1A Effective Mixing (Recirculation Systems and Equipment)	Effective Mixing Wall INLET velocity shall mix the water effectively.	Recirculation and Water Treatment	Recirculation Systems and Equipment
4.7.1.3.3.2 Adjustable (Recirculation Systems and Equipment)	Adjustable INLETS shall be directionally adjustable to provide effective distribution of water.	Recirculation and Water Treatment	Recirculation Systems and Equipment
4.7.1.3.3.3A Inlet Spacing (Recirculation Systems and Equipment)	Inlet Spacing Wall INLETS shall be spaced no greater than 20 feet (6.1 m) apart.	Recirculation and Water Treatment	Recirculation Systems and Equipment
4.7.1.3.3.3.1 Corner (Recirculation Systems and Equipment)	Corner INLETS shall be placed within 5 feet (1.5 m) of each corner of the POOL.	Recirculation and Water Treatment	Recirculation Systems and Equipment
4.7.1.3.3.3.2 Skimmers (Recirculation Systems and Equipment)	Skimmers INLETS shall be placed at least 5 feet (1.5 m) from a SKIMMER.	Recirculation and Water Treatment	Recirculation Systems and Equipment
4.7.1.3.3.3.3 Isolated (Recirculation Systems and Equipment)	Isolated INLETS shall be placed in each recessed or isolated area of the POOL.	Recirculation and Water Treatment	Recirculation Systems and Equipment
4.7.1.3.3.4 Directional Flow (Recirculation Systems and Equipment)	Directional Flow Wall INLETS shall not require design to provide directional flow if part of a manufactured gutter system in which the filtered return water conduit is contained within the gutter structure.	Recirculation and Water Treatment	Recirculation Systems and Equipment
4.7.1.3.3.5A Dye Testing (Recirculation Systems and Equipment)	Dye Testing The AHJ may require dye testing to evaluate the mixing characteristics of the RECIRCULATION SYSTEM.	Recirculation and Water Treatment	Recirculation Systems and Equipment
4.7.1.3.3.5.1 Failed Test (Recirculation Systems and Equipment)	Failed Test If dye test reveals inadequate mixing in the POOL after 20 minutes, the RECIRCULATION SYSTEM shall be adjusted or modified to assure adequate mixing.	Recirculation and Water Treatment	Recirculation Systems and Equipment
4.7.1.4.1.1A Skimming (Recirculation Systems and Equipment)	Skimming All POOLS shall be designed to provide SKIMMING for the entire POOL surface area with engineering rationale provided by the design professional.	Recirculation and Water Treatment	Recirculation Systems and Equipment
4.7.1.4.1.1.1 Around Entire Pool (Recirculation Systems and Equipment)	Around Entire Pool For POOLS that require a POS, the POS shall extend around the entire POOL perimeter except where noted in this CODE.	Recirculation and Water Treatment	Recirculation Systems and Equipment
4.7.1.4.1.2 Zero Depth Entry (Recirculation Systems and Equipment)	Zero Depth Entry ZERO DEPTH ENTRY POOLS shall have a continuous overflow trench that terminates as close to the side walls as practical including any zero-depth portion of the POOL perimeter.	Recirculation and Water Treatment	Recirculation Systems and Equipment
4.7.1.4.1.2.1 Ends (Recirculation Systems and Equipment)	Ends Where a POS cannot be continuous, the ends of each section shall terminate as close as practical to each other.	Recirculation and Water Treatment	Recirculation Systems and Equipment
4.7.1.4.2.1 Continuous Water Removal (Recirculation Systems and Equipment)	Continuous Water Removal The gutter system shall be designed to allow continuous removal of water from the POOL’S upper surface at a rate of at least 125 percent of the approved total recirculation flow rate chosen by the designer.	Recirculation and Water Treatment	Recirculation Systems and Equipment
4.7.1.4.2.2 Inspection (Recirculation Systems and Equipment)	Inspection Gutters shall permit ready inspection, cleaning, and repair.	Recirculation and Water Treatment	Recirculation Systems and Equipment
4.7.1.4.3A Gutter Outlets (Recirculation Systems and Equipment)	Drop boxes, converters, return piping, or flumes used to convey water from the gutter shall be designed to: 1) Prevent flooding and backflow of skimmed water into the pool, and 2) Handle at least 125 percent of the approved total recirculation flow.	Recirculation and Water Treatment	Recirculation Systems and Equipment
4.7.1.4.4.1A Net Surge Capacity (Recirculation Systems and Equipment)	Net Surge Capacity All POSs shall be designed with an effective net surge capacity of not less than one gallon for each square foot (40.7 L/m2) of POOL surface area.	Recirculation and Water Treatment	Recirculation Systems and Equipment
4.7.1.4.4.1.1 Surge Components (Recirculation Systems and Equipment)	Surge Components Surge shall be provided within a surge tank, or the gutter or filter above the normal operating level, or elsewhere in the system.	Recirculation and Water Treatment	Recirculation Systems and Equipment
4.7.1.4.4.2 Tank Capacity (Recirculation Systems and Equipment)	Tank Capacity The tank capacity specified shall be the net capacity.	Recirculation and Water Treatment	Recirculation Systems and Equipment
4.7.1.4.4.3 Tank Levels (Recirculation Systems and Equipment)	Tank Levels The design professional shall define the minimum, maximum, and normal POOL operating water levels in the surge tank.	Recirculation and Water Treatment	Recirculation Systems and Equipment
4.7.1.4.4.3.1 Marked (Recirculation Systems and Equipment)	Marked The surge tank’s minimum, maximum, and normal POOL operating water levels shall be marked on the tank so as to be readily visible for inspection.	Recirculation and Water Treatment	Recirculation Systems and Equipment
4.7.1.4.4.4 Overflow Pipes (Recirculation Systems and Equipment)	Overflow Pipes Surge tanks, shall have overflow pipes to convey excess water to waste via an air gap or other approved BACKFLOW prevention device.	Recirculation and Water Treatment	Recirculation Systems and Equipment
4.7.1.4.5A Tolerances (Recirculation Systems and Equipment)	Tolerances Gutters shall be level within a tolerance of plus or minus 1/16 inch (1.6 mm) around the perimeter of the AQUATIC VENUE.	Recirculation and Water Treatment	Recirculation Systems and Equipment
4.7.1.4.6.1 Automatic Makeup (Recirculation Systems and Equipment)	Automatic Makeup Automatic makeup water supply equipment shall be provided to maintain continuous skimming of POOLS with POSs.	Recirculation and Water Treatment	Recirculation Systems and Equipment
4.7.1.4.6.2 Air Gap (Recirculation Systems and Equipment)	Air Gap Makeup water shall be supplied through an air gap or other approved BACKFLOW prevention device.	Recirculation and Water Treatment	Recirculation Systems and Equipment
4.7.1.5.1.1 Manufactured (Recirculation Systems and Equipment)	Manufactured The use of manufactured direct suction SKIMMERS shall be in accordance with the manufacturer’s recommendations.	Recirculation and Water Treatment	Recirculation Systems and Equipment
4.7.1.5.1.2A Provided (Recirculation Systems and Equipment)	Provided Where SKIMMERS are used, at least one surface SKIMMER shall be provided for each 500 square feet (46 m2) of surface area or fraction thereof.	Recirculation and Water Treatment	Recirculation Systems and Equipment
4.7.1.5.1.2.1 Conditions (Recirculation Systems and Equipment)	Conditions Additional SKIMMERS may be required to achieve effective skimming under site-specific conditions (e.g., heavy winds and/or CONTAMINANT loading) and/or to comply with all applicable building CODES.	Recirculation and Water Treatment	Recirculation Systems and Equipment
4.7.1.5.1.3A Hybrid Systems (Recirculation Systems and Equipment)	Hybrid Systems Hybrid systems that incorporate surge weirs in the overflow gutters to provide for in-POOL surge shall meet all of the requirements specified for overflow gutters (with the exception of the surge or balance tank, since the surge capacity requirement will be alternately met by the in-POOL surge capacity).	Recirculation and Water Treatment	Recirculation Systems and Equipment
4.7.1.5.1.3.1A Surge Weirs (Recirculation Systems and Equipment)	Surge Weirs The number of surge weirs shall be based on the individual surge weir capacity and the operational apportionment of the design recirculation flow rate.	Recirculation and Water Treatment	Recirculation Systems and Equipment
4.7.1.5.1.3.1.1 Locations (Recirculation Systems and Equipment)	Locations The location of the required number of surge weirs shall be uniformly spaced in the gutter sections.	Recirculation and Water Treatment	Recirculation Systems and Equipment
4.7.1.5.1.4A Design Capacity (Recirculation Systems and Equipment)	Design Capacity When used, the SKIMMER SYSTEM shall be designed to handle up to 100% of the total recirculation flow rate chosen by the designer.	Recirculation and Water Treatment	Recirculation Systems and Equipment
4.7.1.5.1.5 Pool Width Limitations (Recirculation Systems and Equipment)	Pool Width Limitations POOLS using SKIMMERS shall not exceed 30 feet (9.1 m) in width.	Recirculation and Water Treatment	Recirculation Systems and Equipment
4.7.1.5.2.1 Effective (Recirculation Systems and Equipment)	Effective SKIMMERS shall be so located as to provide effective skimming of the entire water surface.	Recirculation and Water Treatment	Recirculation Systems and Equipment
4.7.1.5.2.2 Steps and Recessed Areas (Recirculation Systems and Equipment)	Steps and Recessed Areas SKIMMERS shall be located so as not to be affected by restricted flow in areas such as near steps and within small recesses.	Recirculation and Water Treatment	Recirculation Systems and Equipment
4.7.1.5.2.3 Wind Direction (Recirculation Systems and Equipment)	Wind Direction Wind direction shall be considered in number and placement of SKIMMERS.	Recirculation and Water Treatment	Recirculation Systems and Equipment
4.7.1.5.3A Skimmer Flow Rate (Recirculation Systems and Equipment)	Skimmer Flow Rate The flow rate for the SKIMMERS shall comply with manufacturer data plates or NSF/ANSI 50 including Annex K.	Recirculation and Water Treatment	Recirculation Systems and Equipment
4.7.1.5.4.1 Weir (Recirculation Systems and Equipment)	Weir Each SKIMMER shall have a weir that adjusts automatically to variations in water level over a minimum range of 4 inches (10.2 cm).	Recirculation and Water Treatment	Recirculation Systems and Equipment
4.7.1.5.4.2 Trimmer Valve (Recirculation Systems and Equipment)	Trimmer Valve Each SKIMMER shall be equipped with a trimmer valve capable of distributing the total flow between individual SKIMMERS.	Recirculation and Water Treatment	Recirculation Systems and Equipment
4.7.1.5.5.1 Skimmer Base (Recirculation Systems and Equipment)	Skimmer Base The base of each SKIMMER shall be level with all other SKIMMERS in the POOL within a tolerance of plus or minus ¼ inch (6.4 mm).	Recirculation and Water Treatment	Recirculation Systems and Equipment
4.7.1.6.1 General (Recirculation Systems and Equipment)	General Submerged suction outlets, including sumps and covers, shall be CERTIFIED, LISTED, AND LABELED to the requirements of ANSI/APSP-16 2011.	Recirculation and Water Treatment	Recirculation Systems and Equipment
4.7.1.6.2.1 Hydraulically Balanced (Recirculation Systems and Equipment)	Hydraulically Balanced A minimum of two hydraulically balanced filtration system outlets are required in the bottom.	Recirculation and Water Treatment	Recirculation Systems and Equipment
4.7.1.6.2.1.1 Located on the Bottom (Recirculation Systems and Equipment)	Located on the Bottom One of the outlets may be located on the bottom of a side/end wall at the deepest level.	Recirculation and Water Treatment	Recirculation Systems and Equipment
4.7.1.6.2.1.2 Connected (Recirculation Systems and Equipment)	Connected The outlets shall be connected to a single main suction pipe by branch lines piped to provide hydraulic balance between the drains.	Recirculation and Water Treatment	Recirculation Systems and Equipment
4.7.1.6.2.1.3 Valved (Recirculation Systems and Equipment)	Valved The branch lines shall not be valved so as to be capable of operating independently.	Recirculation and Water Treatment	Recirculation Systems and Equipment
4.7.1.6.2.2 Spaced (Recirculation Systems and Equipment)	Spaced Outlets shall be equally spaced from the POOL side walls.	Recirculation and Water Treatment	Recirculation Systems and Equipment
4.7.1.6.2.3 Located (Recirculation Systems and Equipment)	Located Outlets shall be located no less than 3 feet (0.9 m) apart, measuring between the centerlines of the suction outlet covers.	Recirculation and Water Treatment	Recirculation Systems and Equipment
4.7.1.6.3 Tank Connection (Recirculation Systems and Equipment)	Tank Connection Where gravity outlets are used, the main drain outlet shall be connected to a surge tank, collection tank, or balance tank/pipe.	Recirculation and Water Treatment	Recirculation Systems and Equipment
4.7.1.6.4.1 Design Capacity (Recirculation Systems and Equipment)	Design Capacity The main drain system shall be designed at a minimum to handle recirculation flow of 100% of total design recirculation flow rate.	Recirculation and Water Treatment	Recirculation Systems and Equipment
4.7.1.6.4.1.1 Two Main Drain Outlets (Recirculation Systems and Equipment)	Two Main Drain Outlets Where there are two main drain outlets, the branch pipe from each main drain outlet shall be designed to carry 100% of the recirculation flow rate.	Recirculation and Water Treatment	Recirculation Systems and Equipment
4.7.1.6.4.1.2 Three or More Drains (Recirculation Systems and Equipment)	Where three or more main drain outlets are connected by branch piping in accordance with MAHC 4.7.1.6.2.1.1 through MAHC 4.7.1.6.2.1.3, the design flow through each branch pipe from each main drain outlet may be as follows: 1) Qmax for each drain= Q(total recirculation rate) / (number of drains less one), and 2) Qmax=Qtotal / (N-1).	Recirculation and Water Treatment	Recirculation Systems and Equipment
4.7.1.6.4.2 Proportioning Valve (Recirculation Systems and Equipment)	Proportioning Valve The single main drain suction pipe to the pump shall be equipped with a proportioning valve(s) to adjust the flow distribution between the main drain piping and the surface overflow system piping.	Recirculation and Water Treatment	Recirculation Systems and Equipment
4.7.1.6.5.1 Standards (Recirculation Systems and Equipment)	Standards Flow velocities shall meet ANSI/APSP-16 2011 based on 100% design flow through each main drain cover.	Recirculation and Water Treatment	Recirculation Systems and Equipment
4.7.1.7.1.1 Materials (Recirculation Systems and Equipment)	Materials Piping system components in contact with swimming POOL water shall be of non-toxic material, resistant to corrosion, able to withstand operating pressures, chemicals, and temperatures.	Recirculation and Water Treatment	Recirculation Systems and Equipment
4.7.1.7.1.2 Standards (Recirculation Systems and Equipment)	Standards Piping and piping system component materials shall be suitable for potable water contact.	Recirculation and Water Treatment	Recirculation Systems and Equipment
4.7.1.7.1.2.1 Certified, Listed, and Labeled (Recirculation Systems and Equipment)	Certified, Listed, and Labeled Piping and piping system component materials shall be CERTIFIED, LISTED, AND LABELED to NSF/ANSI Standard 14, NSF/ANSI Standard 50, and NSF/ANSI Standard 61, as applicable.	Recirculation and Water Treatment	Recirculation Systems and Equipment
4.7.1.7.1.2.2 Certified (Recirculation Systems and Equipment)	Certified Piping and piping system component materials shall be CERTIFIED, LISTED, AND LABELED to a specific STANDARD by an ANSI-accredited certification organization.	Recirculation and Water Treatment	Recirculation Systems and Equipment
4.7.1.7.2.1A Discharge Piping (Recirculation Systems and Equipment)	Discharge Piping RECIRCULATION SYSTEM piping shall be designed so that water velocities do not exceed 8 feet (2.4 m) per second on the discharge side of the recirculation pump unless alternative values have proper engineering justification.	Recirculation and Water Treatment	Recirculation Systems and Equipment
4.7.1.7.2.2A Suction Piping (Recirculation Systems and Equipment)	Suction Piping Suction piping shall be sized so that the water velocity does not exceed 6 feet per second (1.8 m/s) unless alternative values have proper engineering justification.	Recirculation and Water Treatment	Recirculation Systems and Equipment
4.7.1.7.2.3A Additional Considerations (Recirculation Systems and Equipment)	Additional Considerations Gravity piping shall be sized with consideration of available system head or as demonstrated by detailed hydraulic calculations at the design recirculation flow rate.	Recirculation and Water Treatment	Recirculation Systems and Equipment
4.7.1.7.3.1 Temperature Variations (Recirculation Systems and Equipment)	Temperature Variations Provisions shall be made for expansion and contraction of pipes due to temperature variations.	Recirculation and Water Treatment	Recirculation Systems and Equipment
4.7.1.7.3.2 Drainage (Recirculation Systems and Equipment)	Drainage Provisions shall be made for complete drainage of all AQUATIC VENUE piping.	Recirculation and Water Treatment	Recirculation Systems and Equipment
4.7.1.7.3.3 Supported (Recirculation Systems and Equipment)	Supported All piping shall be supported continuously or at sufficiently close intervals to prevent sagging and settlement.	Recirculation and Water Treatment	Recirculation Systems and Equipment
4.7.1.7.4.1A Clearly Marked (Recirculation Systems and Equipment)	Clearly Marked All exposed piping shall be clearly marked to indicate function.	Recirculation and Water Treatment	Recirculation Systems and Equipment
4.7.1.7.4.2 Flow Direction and Source (Recirculation Systems and Equipment)	Flow Direction and Source All piping shall be clearly marked to indicate type or source of water and direction of flow with clear labeling and/or color coding.	Recirculation and Water Treatment	Recirculation Systems and Equipment
4.7.1.7.4.3 Valves (Recirculation Systems and Equipment)	Valves All valves shall be clearly marked to indicate function with clear labeling and/or color coding.	Recirculation and Water Treatment	Recirculation Systems and Equipment
4.7.1.7.4.4 Schematic Displayed (Recirculation Systems and Equipment)	Schematic Displayed A complete, easily readable schematic of the entire AQUATIC VENUE RECIRCULATION SYSTEM shall be openly displayed in the mechanical room or available to maintenance and inspection personnel.	Recirculation and Water Treatment	Recirculation Systems and Equipment
4.7.1.7.5.1 Static Water Pressure Test (Recirculation Systems and Equipment)	Static Water Pressure Test Suction and supply POOL piping shall be subjected to a static hydraulic water pressure test for the duration specified by the design engineer and/or AHJ.	Recirculation and Water Treatment	Recirculation Systems and Equipment
4.7.1.7.5.2 Greater (Recirculation Systems and Equipment)	Suction and supply aquatic venue piping shall be able to maintain the greater of the two following amounts of pressure: 1) 25% greater than the maximum design operating pressure of the system, or 2) 25 psi (172 KPa).	Recirculation and Water Treatment	Recirculation Systems and Equipment
4.7.1.8.1.1 Strainer / Screen (Recirculation Systems and Equipment)	Strainer / Screen All filter recirculation pumps, except those for vacuum filter installations, shall have a strainer/screen device on the suction side to protect the filtration and pumping equipment.	Recirculation and Water Treatment	Recirculation Systems and Equipment
4.7.1.8.1.2 Materials (Recirculation Systems and Equipment)	Materials Strainers shall be CERTIFIED, LISTED, AND LABELED to NSF/ANSI 50.	Recirculation and Water Treatment	Recirculation Systems and Equipment
4.7.1.8.2.1A Variable Frequency Drives (Recirculation Systems and Equipment)	Variable Frequency Drives VFDs may be installed to control all recirculation and feature pumps.	Recirculation and Water Treatment	Recirculation Systems and Equipment
4.7.1.8.2.2A Total Dynamic Head (Recirculation Systems and Equipment)	Total Dynamic Head The recirculation pump(s) shall have adequate capacity to meet the recirculation flow design requirements in accordance with the maximum TDH required by the entire RECIRCULATION SYSTEM under the most extreme operating conditions (e.g., clogged filters in need of backwashing).	Recirculation and Water Treatment	Recirculation Systems and Equipment
4.7.1.8.2.3 Required Flow Rate (Recirculation Systems and Equipment)	Required Flow Rate The pump shall be designed to maintain design recirculation flows under all conditions.	Recirculation and Water Treatment	Recirculation Systems and Equipment
4.7.1.8.2.4 Vacuum Limit Switches (Recirculation Systems and Equipment)	Vacuum Limit Switches Where vacuum filters are used, a vacuum limit switch shall be provided on the pump suction line.	Recirculation and Water Treatment	Recirculation Systems and Equipment
4.7.1.8.2.5 Maximum (Recirculation Systems and Equipment)	Maximum The vacuum limit switch shall be set for a maximum vacuum of 18 inches (45.7 cm) of mercury.	Recirculation and Water Treatment	Recirculation Systems and Equipment
4.7.1.8.2.6 Pump Priming (Recirculation Systems and Equipment)	Pump Priming All recirculation pumps shall be self-priming or flooded-suction.	Recirculation and Water Treatment	Recirculation Systems and Equipment
4.7.1.8.2.7 Net Positive Suction Head Requirement (Recirculation Systems and Equipment)	Net Positive Suction Head Requirement All recirculation pumps shall meet the minimum NPSH requirement for the system.	Recirculation and Water Treatment	Recirculation Systems and Equipment
4.7.1.8.3.1 Vacuum Gauge (Recirculation Systems and Equipment)	Vacuum Gauge A compound vacuum-pressure gauge shall be installed on the pump suction line as close to the pump as possible.	Recirculation and Water Treatment	Recirculation Systems and Equipment
4.7.1.8.3.2 Suction Lift (Recirculation Systems and Equipment)	Suction Lift A vacuum gauge shall be used for pumps with suction lift.	Recirculation and Water Treatment	Recirculation Systems and Equipment
4.7.1.8.3.3 Installed (Recirculation Systems and Equipment)	Installed A pressure gauge shall be installed on the pump discharge line adjacent to the pump.	Recirculation and Water Treatment	Recirculation Systems and Equipment
4.7.1.8.3.4 Easily Read (Recirculation Systems and Equipment)	Easily Read Gauges shall be installed so they can be easily read.	Recirculation and Water Treatment	Recirculation Systems and Equipment
4.7.1.8.3.5 Valves (Recirculation Systems and Equipment)	Valves All gauges shall be equipped with valves to allow for servicing under operating conditions.	Recirculation and Water Treatment	Recirculation Systems and Equipment
4.7.1.9.1A Flow Meters (Recirculation Systems and Equipment)	Flow Meters A flow meter accurate to within +/- 5% of the actual design flow shall be provided for each filtration system.	Recirculation and Water Treatment	Recirculation Systems and Equipment
4.7.1.9.1.1 Certified, Listed, and Labeled (Recirculation Systems and Equipment)	Certified, Listed, and Labeled Flow meters shall be CERTIFIED, LISTED, AND LABELED to NSF/ANSI Standard 50 by an ANSI-accredited certification organization.	Recirculation and Water Treatment	Recirculation Systems and Equipment
4.7.1.9.2 Valves (Recirculation Systems and Equipment)	Valves All pumps shall be installed with a manual adjustable discharge valve to provide a backup means of flow control as well as for system isolation.	Recirculation and Water Treatment	Recirculation Systems and Equipment
4.7.1.10A Flow Rates / Turnover Times (Recirculation Systems and Equipment)	Table 4.7.1.10: Aquatic Venue Maximum Allowable Turnover Times Type of Pools Turnover Maximum Activity Pools 2 hours or less Diving Pools 8 hours or less Interactive Water Play* 0.5 hours or less Lazy River 2 hours or less Plunge Pools 1 hour or less Runout Slide 1 hour or less Wading Pools* 1 hour or less Wave Pools 2 hours or less All Other Pools 6 hours or less Surf Pools Submit engineering ju…	Recirculation and Water Treatment	Recirculation Systems and Equipment
4.7.1.10.1 Maximum Allowable (Recirculation Systems and Equipment)	Maximum Allowable All AQUATIC VENUES shall comply with the above maximum allowable TURNOVER TIMES shown in MAHC Table 4.7.1.10.	Recirculation and Water Treatment	Recirculation Systems and Equipment
4.7.1.10.2A Calculated (Recirculation Systems and Equipment)	Calculated The TURNOVER TIME shall be calculated based on the total volume of water divided by the flow rate through the filtration process.	Recirculation and Water Treatment	Recirculation Systems and Equipment
4.7.1.10.2.1A Unfiltered Water (Recirculation Systems and Equipment)	Unfiltered Water Unfiltered water such as water that may be withdrawn from and returned to the AQUATIC VENUE for such AQUATIC FEATURES as SLIDES by a pump separate from the filtration system, shall not factor into TURNOVER TIME.	Recirculation and Water Treatment	Recirculation Systems and Equipment
4.7.1.10.3A Turnover Times (Recirculation Systems and Equipment)	Turnover Times TURNOVER TIMES shall be calculated based solely on the flow rate through the filtration system.	Recirculation and Water Treatment	Recirculation Systems and Equipment
4.7.1.10.3.1 Required (Recirculation Systems and Equipment)	The required turnover time shall be the lesser of the following options: 1) The specified time in MAHC Table 4.7.1.10, or 2) The time required for individual components (e.g., three skimmers with flow rates set by the manufacturer and an additional 20% for the main drains could exceed the minimum value in the table).	Recirculation and Water Treatment	Recirculation Systems and Equipment
4.7.1.10.3.2 Total Volume (Recirculation Systems and Equipment)	Total Volume The total volume of the AQUATIC VENUE system shall include the AQUATIC VENUE and any surge/balance tank.	Recirculation and Water Treatment	Recirculation Systems and Equipment
4.7.1.10.3.3 Supply Water (Recirculation Systems and Equipment)	Supply Water Where water is drawn from the AQUATIC VENUE to supply water to AQUATIC FEATURES (e.g., SLIDES, tube rides), the water may be reused prior to filtration provided the DISINFECTANT and pH levels of the supply water are maintained at required levels.	Recirculation and Water Treatment	Recirculation Systems and Equipment
4.7.1.10.4A Reuse Ratio (Recirculation Systems and Equipment)	Reuse Ratio The ratio of INTERACTIVE WATER PLAY AQUATIC VENUE FEATURE water to filtered water shall be no greater than 3:1 in order to maintain the efficiency of the FILTRATION SYSTEM.	Recirculation and Water Treatment	Recirculation Systems and Equipment
4.7.1.10.5A Flow Turndown System (Recirculation Systems and Equipment)	Flow Turndown System For AQUATIC FACILITIES that intend to reduce the recirculation flow rate below the minimum required design values when the POOL is unoccupied, the flow turndown system shall be designed as follows in MAHC 4.7.1.10.5.1 through MAHC 4.7.1.10.5.2.	Recirculation and Water Treatment	Recirculation Systems and Equipment
4.7.1.10.5.1 Flowrate (Recirculation Systems and Equipment)	Flowrate The system flowrate shall not be reduced more than 25% lower than the minimum design requirements and only reduced when the AQUATIC VENUE is unoccupied.	Recirculation and Water Treatment	Recirculation Systems and Equipment
4.7.1.10.5.1.1 Clarity (Recirculation Systems and Equipment)	Clarity The system flowrate shall be based on ensuring the minimum water clarity required under MAHC 5.7.6 is met before opening to the public.	Recirculation and Water Treatment	Recirculation Systems and Equipment
4.7.1.10.5.1.2 Disinfectant Levels (Recirculation Systems and Equipment)	Disinfectant Levels The turndown system shall be required to maintain required DISINFECTANT and pH levels at all times.	Recirculation and Water Treatment	Recirculation Systems and Equipment
4.7.1.10.5.2 Increase (Recirculation Systems and Equipment)	When the turndown system is also used to intelligently increase the recirculation flow rate above the minimum requirement (e.g., in times of peak use to maintain water quality goals more effectively), the following requirements shall be met at all times: 1) Velocity requirements inside of pipes (per MAHC 4.7.1.7.2), and 2) Maximum filtration system flows.	Recirculation and Water Treatment	Recirculation Systems and Equipment
4.7.2.1.1 Required (Filtration)	Required Filtration shall be required for all AQUATIC VENUES that recirculate water.	Recirculation and Water Treatment	Filtration
4.7.2.1.2A Certified, Listed, and Labeled Filters (Filtration)	Certified, Listed, and Labeled Filters All filters shall be CERTIFIED, LISTED, AND LABELED to NSF/ANSI 50 by an ANSI-accredited certification organization.	Recirculation and Water Treatment	Filtration
4.7.2.1.3 Appropriate Filter Media (Filtration)	Appropriate Filter Media Filters shall use the appropriate filter media as recommended by the filter manufacturer for maximum clarity and cycle length for AQUATIC VENUE use.	Recirculation and Water Treatment	Filtration
4.7.2.1.4 Certified, Listed, and Labeled Filter Media (Filtration)	Certified, Listed, and Labeled Filter Media All filter media, including alternative filter media, shall be CERTIFIED, LISTED, AND LABELED to NSF/ANSI Standard 50 by an ANSI-accredited certification organization and within the size specifications provided by the filter manufacturer and NSF/ANSI 50.	Recirculation and Water Treatment	Filtration
4.7.2.2.1.1 Valves and Piping (Filtration)	Valves and Piping The granular media filter system shall have valves and piping to allow isolation, venting, complete drainage (for maintenance or inspections), and backwashing of individual filters.	Recirculation and Water Treatment	Filtration
4.7.2.2.1.2 Filtration Accessories (Filtration)	Filtration accessories shall include the following items: 1) Influent pressure gauge, 2) Effluent pressure gauge, 3) Backwash sight glass or other means to view backwash water clarity, and 4) Manual air relief system.	Recirculation and Water Treatment	Filtration
4.7.2.2.2.1 Installed (Filtration)	Installed Filters shall be installed with adequate clearance and facilities for ready and safe inspection, maintenance, disassembly, and repair.	Recirculation and Water Treatment	Filtration
4.7.2.2.2.2 Media Removal (Filtration)	Media Removal A means and access for easy removal of filter media shall be required.	Recirculation and Water Treatment	Filtration
4.7.2.2.3.1A Operate (Filtration)	Operate High-rate granular media filters shall be designed to operate at no more than 15 GPM per square foot (37 m/h) when a minimum bed depth of 15 inches (38.1 cm) is provided per manufacturer.	Recirculation and Water Treatment	Filtration
4.7.2.2.3.1.1 Less than Fifteen Inch Bed Depth (Filtration)	Less than Fifteen Inch Bed Depth When a bed depth is less than 15 inches (38.1 cm), filters shall be designed to operate at no more than 12 GPM per square foot (29 m/h).	Recirculation and Water Treatment	Filtration
4.7.2.2.3.2A Backwash System Design (Filtration)	Backwash System Design The granular media filter system shall be designed to backwash each filter at a rate of at least 15 GPM per square foot (37 m/h) of filter bed surface area, unless explicitly prohibited by the filter manufacturer and approved at an alternate rate as specified in their NSF/ANSI 50 listing.	Recirculation and Water Treatment	Filtration
4.7.2.2.4A Minimum Filter Media Depth Requirements (Filtration)	Minimum Filter Media Depth Requirements The minimum depth of filter media cannot be less than the depth specified by the manufacturer.	Recirculation and Water Treatment	Filtration
4.7.2.2.5 Differential Pressure Measurement Gauges (Filtration)	Influent and effluent pressure gauges shall have the capability to measure up to a 20 pounds per square inch (138 KPa) increase in the differential pressure across the filter bed in increments of 1 pound per square inch (6.9 KPa) or less.	Recirculation and Water Treatment	Filtration
4.7.2.2.6A Coagulant Injection Equipment Installation (Filtration)	If coagulant feed systems are used, they shall be installed with the injection point located before the filters as far ahead as possible, with electrical interlocks in accordance with MAHC 4.7.3.2.1.3.	Recirculation and Water Treatment	Filtration
4.7.2.3.1.1 Vacuum Precoat (Filtration)	The design filtration rate for vacuum precoat filters shall not be greater than either: 1) 2 GPM per square foot (4.9 m/h), or 2) 2.5 GPM per square foot (6.1 m/h) when used with a continuous precoat media feed (commonly referred to as “body-feed”).	Recirculation and Water Treatment	Filtration
4.7.2.3.1.2 Pressure Precoat (Filtration)	Pressure Precoat The design filtration rate for pressure precoat filters shall not be greater than two GPM per square foot (4.9 m/h) of effective filter surface area.	Recirculation and Water Treatment	Filtration
4.7.2.3.1.3 Calculate (Filtration)	Calculate The filtration surface area shall be based on the outside surface area of the media with the manufacturer's recommended thickness of precoat media and consistent with their NSF/ANSI 50 listing and labeling.	Recirculation and Water Treatment	Filtration
4.7.2.3.2A Precoat Media Introduction System Process (Filtration)	Precoat Media Introduction System Process The precoat process shall follow the manufacturer’s recommendations and requirements of NSF/ANSI Standard 50.	Recirculation and Water Treatment	Filtration
4.7.2.3.3.1 Manufacturer Specification (Filtration)	Manufacturer Specification If equipment is provided for the continuous feeding of filter media to the filter influent, the equipment shall be used in accordance with the manufacturer’s specifications.	Recirculation and Water Treatment	Filtration
4.7.2.3.3.2 Filter Media Discharge (Filtration)	Filter Media Discharge All discharged filter media shall be handled in accordance with local and state laws, rules, and regulations.	Recirculation and Water Treatment	Filtration
4.7.2.4.1A Filtration Rates (Filtration)	Filtration Rates The design filtration rate for surface-type cartridge filter shall not exceed 0.30 GPM per square foot (0.20 L/s/m2).	Recirculation and Water Treatment	Filtration
4.7.2.4.2A Supplied and Sized (Filtration)	Supplied and Sized Filter cartridges shall be supplied and sized in accordance with the filter manufacturer's recommendation for AQUATIC VENUE use.	Recirculation and Water Treatment	Filtration
4.7.2.4.3A Spare Cartridge (Filtration)	Spare Cartridge One complete set of spare cartridges shall be maintained on site in a clean and dry condition.	Recirculation and Water Treatment	Filtration
4.7.3.1.1 Disinfection and pH (Disinfection and pH Control)	Disinfection and pH DISINFECTION and pH control chemicals shall be automatically introduced through the RECIRCULATION SYSTEM.	Recirculation and Water Treatment	Disinfection and pH Control
4.7.3.1.1.1 Controller Used (Disinfection and pH Control)	Controller Used A chemical controller, as specified in MAHC 4.7.3.2.8 shall be provided and used for MONITORING and control of DISINFECTANT and pH feed equipment.	Recirculation and Water Treatment	Disinfection and pH Control
4.7.3.1.1.2 Feeder (Disinfection and pH Control)	Feeder DISINFECTION and pH control chemicals shall be added using a feeder that meets the requirements outlined in MAHC 4.7.3.2.	Recirculation and Water Treatment	Disinfection and pH Control
4.7.3.2.1.1 Required (Disinfection and pH Control)	Required Chemical feeders shall be required in new or existing AQUATIC FACILITIES upon adoption of this CODE.	Recirculation and Water Treatment	Disinfection and pH Control
4.7.3.2.1.2 Feeders & Devices (Disinfection and pH Control)	Feeders & Devices The AQUATIC FACILITY shall be equipped with chemical feed equipment such as flow-through chemical feeders, electrolytic chemical generators, mechanical chemical feeders, chemical feed pumps, and AUTOMATED CONTROLLERS that are CERTIFIED, LISTED, AND LABELED to NSF-ANSI 50 by an ANSI-accredited certification organization.	Recirculation and Water Treatment	Disinfection and pH Control
4.7.3.2.1.2.1 Specified by Manufacturer (Disinfection and pH Control)	Specified by Manufacturer Flow-through chemical feeders shall only be used with the chemical (formulation, brand, size, and shape) specified by the chemical feeder manufacturer.	Recirculation and Water Treatment	Disinfection and pH Control
4.7.3.2.1.3 Interlock Controls and No or Low Flow Deactivation (Disinfection and pH Control)	For all new or substantially renovated aquatic venues and within 1 year of adoption of this code for existing facilities, all chemical control and feed systems shall be provided with an automatic means to disable all chemical feeders for each venue or portion of a venue in the event of a low flow or no flow condition. This shall be accomplished through an electrical interlock consisting of at lea…	Recirculation and Water Treatment	Disinfection and pH Control
4.7.3.2.1.3.1 Installed (Disinfection and pH Control)	Installed The electrical interlock system shall be installed per manufacturer’s instructions and shall never be altered.	Recirculation and Water Treatment	Disinfection and pH Control
4.7.3.2.1.3.2 Visual Alarm (Disinfection and pH Control)	Visual Alarm For new installations and replacement equipment, if the feeder is disabled through the electrical interlock, a visual alarm or other indication shall be initiated that will alert staff on-site for BATHER evacuation.	Recirculation and Water Treatment	Disinfection and pH Control
4.7.3.2.1.4 Installation (Disinfection and pH Control)	Installation The chemical control and feed systems shall be installed according to the manufacturer's instructions.	Recirculation and Water Treatment	Disinfection and pH Control
4.7.3.2.1.4.1 Protective Cover (Disinfection and pH Control)	Protective Cover A physical BARRIER shall be installed between chemical feed pumps supplying acid or liquid hypochlorite solution and other POOL components to shield staff and equipment from chemical sprays from leaking connections.	Recirculation and Water Treatment	Disinfection and pH Control
4.7.3.2.2.1 Sizing (Disinfection and pH Control)	Sizing Feeders shall be capable of supplying DISINFECTANT and pH control chemicals to the AQUATIC VENUE to maintain the minimum required DISINFECTION levels at all times in accordance with the MAHC.	Recirculation and Water Treatment	Disinfection and pH Control
4.7.3.2.2.2 Chlorine Dosing (Disinfection and pH Control)	Chlorine Dosing All CHLORINE dosing and generating equipment including erosion feeders, or in line electrolytic and brine/batch generators, shall be designed with a capacity to meet the demand necessary to maintain the minimum required FREE AVAILABLE CHLORINE (FAC) concentrations specified in MAHC 5.7.3.1.1.2 during all times of operation.	Recirculation and Water Treatment	Disinfection and pH Control
4.7.3.2.2.2.1 Chlorine Demand Factors (Disinfection and pH Control)	Sizing of chlorine dosing and generating equipment shall be based on the following chlorine demand factors: 1) Aquatic venue surface area; 2) Aquatic venue volume; 3) Aquatic venue type of use/space: a. Flat Water; b. Agitated Water; c. Hot Water; 4) Aquatic venue type, for example: pool, spa, wading pool, wave pool (wave time), waterslide, interactive water play venue, therapy pool; 5) Indoor or…	Recirculation and Water Treatment	Disinfection and pH Control
4.7.3.2.2.3 Documentation (Disinfection and pH Control)	Documentation The Design Professional, who is registered or licensed to practice their respective design profession as defined by the state or local laws governing professional practice within the jurisdiction where the project is to be constructed, shall provide adequate documentation to demonstrate the selected feeders/equipment are of sufficient size and capacity per MAHC 4.7.3.2.2.1 and 4.7.3…	Recirculation and Water Treatment	Disinfection and pH Control
4.7.3.2.2.3.1 Information Included (Disinfection and pH Control)	This documentation shall include: 1) an evaluation of the disinfection feeder/equipment based on the Design Professional’s related professional experience, the disinfection feeder/equipment manufacturer’s recommendations, or other industry accepted guidelines in sizing the feeders/equipment, and 2) a discussion of the analysis and use of the chlorine demand factors listed in MAHC 4.7.3.2.2.2.1 in…	Recirculation and Water Treatment	Disinfection and pH Control
4.7.3.2.2.4 Upon Operation (Disinfection and pH Control)	Upon Operation If upon operation it is determined that feeders/equipment are not capable of meeting the demand necessary to maintain minimum required DISINFECTION levels at all times, additional capacity shall be provided.	Recirculation and Water Treatment	Disinfection and pH Control
4.7.3.2.3.1 Separation (Disinfection and pH Control)	Separation The injection point of DISINFECTION chemicals shall be located before any pH control chemical injection point with sufficient physical separation of the injection points to reduce the likelihood of mixing of these chemicals in the piping during periods of interruption of RECIRCULATION SYSTEM flow.	Recirculation and Water Treatment	Disinfection and pH Control
4.7.3.2.3.2 Backflow (Disinfection and pH Control)	Backflow Means of injection shall not allow BACKFLOW into the chemical system from the POOL system.	Recirculation and Water Treatment	Disinfection and pH Control
4.7.3.2.3.3 Coagulants (Disinfection and pH Control)	Coagulants Coagulants shall be metered and injected through a pump system prior to the filters per the manufacturer's recommended rate.	Recirculation and Water Treatment	Disinfection and pH Control
4.7.3.2.4.1 Prohibited for New Construction (Disinfection and pH Control)	Prohibited for New Construction Use of compressed CHLORINE gas shall be prohibited for new construction and after SUBSTANTIAL ALTERATION to existing AQUATIC FACILITIES.	Recirculation and Water Treatment	Disinfection and pH Control
4.7.3.2.4.2 In Existing Aquatic Facilities (Disinfection and pH Control)	In Existing Aquatic Facilities Refer to MAHC 4.9.2.11 on the use of compressed CHLORINE gas in existing AQUATIC FACILITIES.	Recirculation and Water Treatment	Disinfection and pH Control
4.7.3.2.5.1 Liquid Solution Feeders (Disinfection and pH Control)	Liquid Solution Feeders Liquid solution feeders shall include positive displacement pumps such as peristaltic pumps, diaphragm pumps, and piston pumps.	Recirculation and Water Treatment	Disinfection and pH Control
4.7.3.2.5.1.1 Feed Rates (Disinfection and pH Control)	Feed Rates Feed rates shall be locally adjusted on the pumps and also on/off controlled using an AUTOMATED CONTROLLER.	Recirculation and Water Treatment	Disinfection and pH Control
4.7.3.2.5.1.2 Routed (Disinfection and pH Control)	Routed All chemical tubing that runs through areas where staff work shall be routed in PVC piping to support the tubing and/or otherwise supported and protected to prevent leaks.	Recirculation and Water Treatment	Disinfection and pH Control
4.7.3.2.5.1.3 Size (Disinfection and pH Control)	Size The double containment PVC pipe shall be of sufficient size to allow for easy replacement of tubing.	Recirculation and Water Treatment	Disinfection and pH Control
4.7.3.2.5.1.4 Turns (Disinfection and pH Control)	Turns Any necessary turns in the piping shall be designed so as to prevent kinking of the tubing.	Recirculation and Water Treatment	Disinfection and pH Control
4.7.3.2.5.2 Erosion (Disinfection and pH Control)	Erosion Erosion feeders may be pressure, pressure differential, or spray erosion types.	Recirculation and Water Treatment	Disinfection and pH Control
4.7.3.2.5.2.1 Dry Chemical Feeders (Disinfection and pH Control)	Dry Chemical Feeders Dry chemicals shall be granules or tablets.	Recirculation and Water Treatment	Disinfection and pH Control
4.7.3.2.5.2.2 Located (Disinfection and pH Control)	Located Feeders shall have isolation valves on each side of the feeder to be closed before opening the unit.	Recirculation and Water Treatment	Disinfection and pH Control
4.7.3.2.5.2.3 Source Water (Disinfection and pH Control)	Source Water Erosion feeders shall use AQUATIC VENUE water post-filtration as the source water unless approved by the feeder manufacturer.	Recirculation and Water Treatment	Disinfection and pH Control
4.7.3.2.5.3 Gas Feed Systems (Disinfection and pH Control)	Gas Feed Systems Carbon dioxide and ozone are the only gas feed systems permitted in AQUATIC FACILITIES.	Recirculation and Water Treatment	Disinfection and pH Control
4.7.3.2.5.4 Ventilation (Disinfection and pH Control)	Ventilation Proper ventilation shall be required for all gas systems.	Recirculation and Water Treatment	Disinfection and pH Control
4.7.3.2.5.5 Alarms (Disinfection and pH Control)	Alarms Where CO2 cylinders are located indoors, a MONITOR and alarm shall be provided to alert PATRONS/operator of high CO2 and/or low O2 levels.	Recirculation and Water Treatment	Disinfection and pH Control
4.7.3.2.5.6 UV Systems (Disinfection and pH Control)	UV Systems Where used, UV systems shall be installed in the RECIRCULATION SYSTEM after the filters.	Recirculation and Water Treatment	Disinfection and pH Control
4.7.3.2.5.6.1 Bypass (Disinfection and pH Control)	Bypass A bypass pipe that is valved on both ends shall be installed to allow maintenance on the UV unit while the POOL is in operation.	Recirculation and Water Treatment	Disinfection and pH Control
4.7.3.2.5.6.2 Interlock (Disinfection and pH Control)	Interlock UV system operation shall be interlocked with the recirculation pump so that power to the UV system is interrupted when there is no water flow to the UV unit per MAHC 4.7.3.2.1.3.	Recirculation and Water Treatment	Disinfection and pH Control
4.7.3.2.6 Salt Electrolytic Chlorine Generators, Brine Electrolytic Chlorine, or Bromine Generators	Halogen generator equipment shall be marked with an EPA establishment number.	Recirculation and Water Treatment	Disinfection and pH Control
4.7.3.2.6.1 Salt Electrolytic Chlorine Generators (Disinfection and pH Control)	Salt Electrolytic Chlorine Generators In-line generator(s) or brine (batch) generator(s) shall be permitted on AQUATIC VENUES.	Recirculation and Water Treatment	Disinfection and pH Control
4.7.3.2.6.2 In-line Method (Disinfection and pH Control)	In-line Method In-line generators shall use POOL-grade salt dosed into the AQUATIC VENUE to produce and introduce CHLORINE into the AQUATIC VENUE treatment loop through an electrolytic chamber.	Recirculation and Water Treatment	Disinfection and pH Control
4.7.3.2.6.3 Batch Method (Disinfection and pH Control)	Batch Method Brine (Batch) generators shall produce CHLORINE through an electrolytic cell.	Recirculation and Water Treatment	Disinfection and pH Control
4.7.3.2.6.3.1 Chlorine Production (Disinfection and pH Control)	Chlorine Production CHLORINE shall be produced from brines composed of POOL-grade salt.	Recirculation and Water Treatment	Disinfection and pH Control
4.7.3.2.6.4 TDS Readout (Disinfection and pH Control)	TDS Readout Electrolytic generators shall have a TDS or salt (NaCl) readout and a low salt indicator.	Recirculation and Water Treatment	Disinfection and pH Control
4.7.3.2.6.5 Feed Rate (Disinfection and pH Control)	Feed Rate The feed rate shall be adjustable from zero (0) to full range.	Recirculation and Water Treatment	Disinfection and pH Control
4.7.3.2.6.6 UL Standard (Disinfection and pH Control)	UL Standard The generator unit shall be CERTIFIED, LISTED, AND LABELED to UL 1081 (for electrical/fire/shock SAFETY) by an ANSI-accredited certification organization.	Recirculation and Water Treatment	Disinfection and pH Control
4.7.3.2.6.7 Interlock (Disinfection and pH Control)	Interlock The generator(s) shall be interlocked per MAHC 4.7.3.2.1.3.	Recirculation and Water Treatment	Disinfection and pH Control
4.7.3.2.6.8 Installed (Disinfection and pH Control)	Installed The generator units shall be installed according to the manufacturer's instructions.	Recirculation and Water Treatment	Disinfection and pH Control
4.7.3.2.6.8.1 Saline Content (Disinfection and pH Control)	Saline Content The saline content of the POOL water shall be maintained in the required range specified by the manufacturer.	Recirculation and Water Treatment	Disinfection and pH Control
4.7.3.2.7.1 Provided (Disinfection and pH Control)	Provided Feeders for pH adjustment shall be provided on all AQUATIC VENUES upon adoption of this CODE as in MAHC 4.7.3.2.1.2.	Recirculation and Water Treatment	Disinfection and pH Control
4.7.3.2.7.2 Approved Substances (Disinfection and pH Control)	Approved Substances Approved substances for pH adjustment shall include but not be limited to muriatic (hydrochloric) acid, sodium bisulfate, carbon dioxide, sulfuric acid, sodium bicarbonate, and soda ash.	Recirculation and Water Treatment	Disinfection and pH Control
4.7.3.2.7.3 Adjustable (Disinfection and pH Control)	Adjustable pH adjustment feeders shall be adjustable from zero (0) to full range.	Recirculation and Water Treatment	Disinfection and pH Control
4.7.3.2.7.4 Marked (Disinfection and pH Control)	Marked Reservoirs shall be clearly marked and labeled with contents.	Recirculation and Water Treatment	Disinfection and pH Control
4.7.3.2.8.1 Required (Disinfection and pH Control)	Required AUTOMATED CONTROLLERS shall be installed for MONITORING and turning on or off chemical feeders used for pH and DISINFECTANTS at all AQUATIC VENUES.	Recirculation and Water Treatment	Disinfection and pH Control
4.7.3.2.8.1.1 Existing Aquatic Facilities (Disinfection and pH Control)	Existing Aquatic Facilities For existing AQUATIC FACILITIES, AUTOMATED CONTROLLERS shall be required within 1 year from adoption of this CODE.	Recirculation and Water Treatment	Disinfection and pH Control
4.7.3.2.8.2 NSF Standard (Disinfection and pH Control)	NSF Standard All automated chemical controllers for pH and DISINFECTANT MONITORING/control shall be CERTIFIED, LISTED, AND LABELED to NSF/ANSI 50 by an ANSI-accredited certification organization.	Recirculation and Water Treatment	Disinfection and pH Control
4.7.3.2.8.3 Operation Manuals (Disinfection and pH Control)	Operation Manuals Operation manuals or other instructions that give clear directions for cleaning and calibrating AUTOMATED CONTROLLER probes and sensors shall be provided in close proximity to the AUTOMATED CONTROLLER.	Recirculation and Water Treatment	Disinfection and pH Control
4.7.3.2.8.4 Set Point (Disinfection and pH Control)	Set Point A set point shall be used to target the DISINFECTANT level and the pH level.	Recirculation and Water Treatment	Disinfection and pH Control
4.7.3.3.1.1A ANSI Listing and Labeling (Disinfection and pH Control)	ANSI Listing and Labeling SECONDARY DISINFECTION SYSTEMS shall be CERTIFIED, LISTED, AND LABELED to ANSI/NSF 50 by an ANSI-accredited certification organization approved by the AHJ.	Recirculation and Water Treatment	Disinfection and pH Control
4.7.3.3.1.1.1 Marked (Disinfection and pH Control)	Marked SECONDARY DISINFECTION SYSTEM equipment shall be marked with an EPA establishment number.	Recirculation and Water Treatment	Disinfection and pH Control
4.7.3.3.1.2A Required Facilities (Disinfection and pH Control)	The new construction or substantial alteration of the following increased risk aquatic venues shall be required to use a secondary disinfection system after adoption of this code: 1. Aquatic venues designed primarily for children under 5 years old, such as a. Wading pools, b. Interactive water play venues with no standing water, and 2. Therapy pools.	Recirculation and Water Treatment	Disinfection and pH Control
4.7.3.3.1.3 Other Aquatic Venues (Disinfection and pH Control)	Other Aquatic Venues Optional SECONDARY DISINFECTION SYSTEMS may be installed on other AQUATIC VENUES not specified in MAHC 4.7.3.3.1.2.	Recirculation and Water Treatment	Disinfection and pH Control
4.7.3.3.1.4 Labeled (Disinfection and pH Control)	Labeled If installed and labeled as SECONDARY DISINFECTION SYSTEMS, then they shall conform to all requirements specified under MAHC 4.7.3.3.	Recirculation and Water Treatment	Disinfection and pH Control
4.7.3.3.1.5 Conform (Disinfection and pH Control)	Conform If not labeled as SECONDARY DISINFECTION SYSTEMS, then they shall be labeled as SUPPLEMENTAL TREATMENT SYSTEMS and conform to requirements listed under MAHC 4.7.3.4.	Recirculation and Water Treatment	Disinfection and pH Control
4.7.3.3.2.1A Log Inactivation (Disinfection and pH Control)	Log Inactivation SECONDARY DISINFECTION SYSTEMS shall be designed to achieve a minimum 3-log (99.9%) reduction in the number of infective Cryptosporidium parvum OOCYSTS per pass through the SECONDARY DISINFECTION SYSTEM for INTERACTIVE WATER PLAY AQUATIC VENUES and a minimum 2-log (99%) reduction per pass for all other AQUATIC VENUES.	Recirculation and Water Treatment	Disinfection and pH Control
4.7.3.3.2.2A Installation (Disinfection and pH Control)	Installation The SECONDARY DISINFECTION SYSTEM shall be located in the treatment loop (post filtration) and treat a portion (up to 100%) of the filtration flow prior to return of the water to the AQUATIC VENUE or AQUATIC FEATURE.	Recirculation and Water Treatment	Disinfection and pH Control
4.7.3.3.2.3 Manufacturer’s Instructions (Disinfection and pH Control)	Manufacturer’s Instructions The SECONDARY DISINFECTION SYSTEM shall be installed according to the manufacturer's directions.	Recirculation and Water Treatment	Disinfection and pH Control
4.7.3.3.2.4A Minimum Flow Rate Calculation (Disinfection and pH Control)	Minimum Flow Rate Calculation The flow rate (Q) through the SECONDARY DISINFECTION SYSTEM shall be determined based upon the total volume of the AQUATIC VENUE or AQUATIC FEATURE (V) and a prescribed dilution time (T) for theoretically reducing the number of assumed infective Cryptosporidium OOCYSTS from an initial total number of 100 million (108) OOCYSTS to a concentration of one OOCYST/100 mL.	Recirculation and Water Treatment	Disinfection and pH Control
4.7.3.3.2.5A Equation (Disinfection and pH Control)	Accounting for a 3-log (99.9%) or 2-log (99%) reduction of infective Cryptosporidium oocysts through the secondary disinfection system with each pass, the secondary disinfection system flow rate (Q) shall be: 1) Q = V x {[14.8 – ln (V)] / (r x 60 x T)}, where: o Q = Secondary disinfection system flow rate (gpm) o V = Total water volume of the aquatic venue or aquatic feature, including surge tank…	Recirculation and Water Treatment	Disinfection and pH Control
4.7.3.3.2.6 Time for Dilution Reduction (Disinfection and pH Control)	Time for Dilution Reduction The dilution time shall be the lesser of 9 hours or 75% of the uninterrupted time an AQUATIC VENUE is closed in a 24 hour period.	Recirculation and Water Treatment	Disinfection and pH Control
4.7.3.3.2.7A Flow Rate Measurements (Disinfection and pH Control)	Flow Rate Measurements Where a SECONDARY DISINFECTION SYSTEM is installed, a means shall be installed to confirm the required flow rate to maintain a minimum required log inactivation of infective Cryptosporidium OOCYSTS at the minimum flow rate.	Recirculation and Water Treatment	Disinfection and pH Control
4.7.3.3.2.7.1 Flow Rate Defined (Disinfection and pH Control)	Flow Rate Defined The minimum required flow rate through the SECONDARY DISINFECTION SYSTEM shall be as defined in MAHC 4.7.3.3.2.5.	Recirculation and Water Treatment	Disinfection and pH Control
4.7.3.3.3A Ultraviolet Light Systems (Disinfection and pH Control)	Ultraviolet Light Systems To prevent mercury exposure, UV systems shall be installed to avoid lamp breakage according to the guidelines in EPA 815-R-06-007 Appendix E.	Recirculation and Water Treatment	Disinfection and pH Control
4.7.3.3.3.1A Third Party Validation (Disinfection and pH Control)	Third Party Validation UV equipment shall be third party validated in accordance with the practices outlined in the EPA Ultraviolet Disinfectant Guidance Manual dated November, 2006, publication number EPA 815-R-06-007.	Recirculation and Water Treatment	Disinfection and pH Control
4.7.3.3.3.1.1A Validation Standard (Disinfection and pH Control)	Validation Standard The EPA Ultraviolet Disinfectant Guidance Manual shall be considered a recognized national STANDARD in the MAHC.	Recirculation and Water Treatment	Disinfection and pH Control
4.7.3.3.3.2 Suitable for Intended Use (Disinfection and pH Control)	UV systems and all materials used therein shall be suitable for their intended use and be installed: 1) In accordance with the MAHC, 2) As certified, listed, and labeled to a specific standard by an ANSI-accredited certification organization, and 3) As specified by the manufacturer.	Recirculation and Water Treatment	Disinfection and pH Control
4.7.3.3.3.3 Installation (Disinfection and pH Control)	Installation The UV equipment shall be installed after the filtration and before addition of primary DISINFECTANT.	Recirculation and Water Treatment	Disinfection and pH Control
4.7.3.3.3.3.1 Labeled (Disinfection and pH Control)	Labeled UV equipment shall be labeled with the following design specifications: maximum flow rate, minimum transmissivity, minimum intensity, and minimum dosage.	Recirculation and Water Treatment	Disinfection and pH Control
4.7.3.3.3.3.2 Strainer Installation (Disinfection and pH Control)	Strainer Installation An inline strainer shall be installed after the UV unit to capture broken lamp glass or sleeves.	Recirculation and Water Treatment	Disinfection and pH Control
4.7.3.3.3.4 Electrically Interlocked (Disinfection and pH Control)	Electrically Interlocked The equipment shall be electrically interlocked with feature pump(s) or automated feature supply valves, such that when the UV equipment fails to produce the required dosage as measured by automated sensor, the water features do not operate.	Recirculation and Water Treatment	Disinfection and pH Control
4.7.3.3.3.4.1A Alarm/Interlock Setpoint (Disinfection and pH Control)	Alarm/Interlock Setpoint The UV alarm/interlock setpoint shall be such that it ensures that the minimum required dose is delivered under all possible conditions of water UV transmittance and lamp output at the actual flow rate.	Recirculation and Water Treatment	Disinfection and pH Control
4.7.3.3.3.4.2 Operation (Disinfection and pH Control)	Operation UV systems shall not operate if the RECIRCULATION SYSTEM is not operating.	Recirculation and Water Treatment	Disinfection and pH Control
4.7.3.3.3.5 Calibrated UV Sensors (Disinfection and pH Control)	Calibrated UV Sensors The UV equipment shall be complete with calibrated UV sensors, which record the output of all the UV lamps installed in a system.	Recirculation and Water Treatment	Disinfection and pH Control
4.7.3.3.3.5.1 Multiple Lamps (Disinfection and pH Control)	Multiple Lamps Where multiple lamps are fitted, sufficient sensors shall be provided to measure each lamp.	Recirculation and Water Treatment	Disinfection and pH Control
4.7.3.3.3.5.2 Fewer Sensors (Disinfection and pH Control)	Fewer Sensors If the design utilizes fewer sensors than lamps, the location of lamps and sensors shall be such that the output of all lamps is adequately measured.	Recirculation and Water Treatment	Disinfection and pH Control
4.7.3.3.3.6 Automated Shut Down (Disinfection and pH Control)	Automated Shut Down The automated shut down of the UV equipment for any reason shall initiate a visual alarm or other indication which will alert staff on-site or remotely.	Recirculation and Water Treatment	Disinfection and pH Control
4.7.3.3.3.6.1 Signage (Disinfection and pH Control)	Signage Signage instructing staff or PATRONS to notify facility management shall be posted adjacent to the visual indication.	Recirculation and Water Treatment	Disinfection and pH Control
4.7.3.3.3.6.2 Not Staffed (Disinfection and pH Control)	Not Staffed If the AQUATIC FACILITY is not staffed, the sign shall include a means to contact management whenever the AQUATIC FACILITY is in use.	Recirculation and Water Treatment	Disinfection and pH Control
4.7.3.3.3.7 Reports and Documentation (Disinfection and pH Control)	Reports and Documentation The UV equipment shall be supplied with the appropriate validation reports and documentation for that equipment model.	Recirculation and Water Treatment	Disinfection and pH Control
4.7.3.3.3.8 Manufacturer Log Inactivation Chart (Disinfection and pH Control)	Manufacturer Log Inactivation Chart This documentation will include a graph or chart indicating the dose at which the required log inactivation is guaranteed for the system in question.	Recirculation and Water Treatment	Disinfection and pH Control
4.7.3.3.3.8.1 Reduction Equivalent Dose Bias (Disinfection and pH Control)	Reduction Equivalent Dose Bias This dose shall be inclusive of validation factors and RED BIAS.	Recirculation and Water Treatment	Disinfection and pH Control
4.7.3.3.3.8.2 System Performance Curves (Disinfection and pH Control)	System Performance Curves System performance curves that do not include such factors are not considered validated systems.	Recirculation and Water Treatment	Disinfection and pH Control
4.7.3.3.3.9A Minimum RED (Disinfection and pH Control)	Minimum RED Validation records shall include the graph indicating the minimum intensity reading required at the operational flow for the minimum RED required to achieve the required log reduction.	Recirculation and Water Treatment	Disinfection and pH Control
4.7.3.3.3.9.1 Minimum Intensity Shown (Disinfection and pH Control)	Minimum Intensity Shown Where systems are validated to a specific dose, the graph shall show the minimum intensity reading required at the operational flow for that dose.	Recirculation and Water Treatment	Disinfection and pH Control
4.7.3.3.3.10 Recommended Validation Protocol (Disinfection and pH Control)	Recommended Validation Protocol Based on the recommended validation protocol presented in the EPA Disinfection Guidance Manual, UV reactors certified by ÖNORM and DVGW for a Bacillus subtilis RED of 40mJ/cm2 shall be granted 3-log Cryptosporidium and 3-log Giardia inactivation credit as required in this CODE.	Recirculation and Water Treatment	Disinfection and pH Control
4.7.3.3.4 Ozone Disinfection (Disinfection and pH Control)	Log Inactivation SECONDARY DISINFECTION SYSTEMS using ozone shall provide the required inactivation of Cryptosporidium in the full flow of the SECONDARY DISINFECTION SYSTEM after any side-stream has remixed into the full flow of the SECONDARY DISINFECTION SYSTEM.	Recirculation and Water Treatment	Disinfection and pH Control
4.7.3.3.4.1A Log Inactivation (Disinfection and pH Control)	Third Party Validation Ozone systems shall be validated by an ANSI-accredited third party testing and certification organization to confirm that they provide the required log inactivation of Cryptosporidium in the full SECONDARY DISINFECTION SYSTEM flow after any side-stream has remixed into the full SECONDARY DISINFECTION SYSTEM flow and prior to return of the water to the AQUATIC VENUE or AQUAT…	Recirculation and Water Treatment	Disinfection and pH Control
4.7.3.3.4.2A Third Party Validation (Disinfection and pH Control)	Suitable for Use Ozone systems and all materials used therein shall be suitable for their intended use and be installed: In accordance with all applicable requirements, As CERTIFIED, LISTED, AND LABELED to a specific STANDARD by an ANSI-accredited certification organization, and As specified by the manufacturer.	Recirculation and Water Treatment	Disinfection and pH Control
4.7.3.3.4.3A Suitable for Use (Disinfection and pH Control)	Ozone systems and all materials used therein shall be suitable for their intended use and be installed: 1) In accordance with all applicable requirements, 2) As certified, listed, and labeled to a specific standard by an ANSI-accredited certification organization, and 3) As specified by the manufacturer.	Recirculation and Water Treatment	Disinfection and pH Control
4.7.3.3.4.4 Ozone System Components (Disinfection and pH Control)	An ozone system shall be a complete system consisting of the following (either skid-mounted or components): 1) Ozone generator, 2) Injector / injector manifold, 3) Reaction tank (contact tank) / mixing tank / degas tower, 4) Degas valve (if applicable, to vent un-dissolved gaseous ozone), 5) Ozone destruct (to destroy un-dissolved gaseous ozone), 6) ORP monitor / controller, 7) Ambient ozone moni…	Recirculation and Water Treatment	Disinfection and pH Control
4.7.3.3.4.5 Appropriate Installation (Disinfection and pH Control)	Appropriate Installation These components (or skid) shall be installed as specified by the manufacturer to maintain the required system validation as noted above.	Recirculation and Water Treatment	Disinfection and pH Control
4.7.3.3.4.6 ORP Monitor (Disinfection and pH Control)	ORP Monitor The ozone generating equipment shall be designed, sized, and controlled utilizing an ORP MONITOR / controller (independent of and in addition to any halogen ORP MONITOR/controller).	Recirculation and Water Treatment	Disinfection and pH Control
4.7.3.3.4.6.1 Placed Downstream (Disinfection and pH Control)	Placed Downstream The device shall be placed in the AQUATIC VENUE and AQUATIC FEATURE recirculation water downstream of the ozone side-stream loop and before the halogen feed location.	Recirculation and Water Treatment	Disinfection and pH Control
4.7.3.3.4.6.2 Minimum ORP Reading (Disinfection and pH Control)	Minimum ORP Reading The minimum ORP reading shall be no less than 600 mV measured directly after [one to 5 feet (30.5 cm to 1.5 m)] the ozone side-stream remixes into the full flow of the RECIRCULATION SYSTEM.	Recirculation and Water Treatment	Disinfection and pH Control
4.7.3.3.4.6.3 Maximum ORP Reading (Disinfection and pH Control)	Maximum ORP Reading The maximum ORP reading shall be no greater than 900 mV.	Recirculation and Water Treatment	Disinfection and pH Control
4.7.3.3.4.7 Installation and Injection Point (Disinfection and pH Control)	Installation and Injection Point The ozone system injection point shall be located in the AQUATIC VENUE return line after the filtration and heating equipment, prior to the primary DISINFECTANT injection point.	Recirculation and Water Treatment	Disinfection and pH Control
4.7.3.3.4.7.1 Injection and Mixing (Disinfection and pH Control)	The injection and mixing system shall not prevent the attainment of the recirculation rate required elsewhere in this CODE.	Recirculation and Water Treatment	Disinfection and pH Control
4.7.3.3.4.7.2A Gas Monitor / Controller (Disinfection and pH Control)	Gas Monitor / Controller An ambient ozone gas MONITOR/controller located adjacent to the ozone reactor/contact tank shall be utilized to disable the ozone system in the event of an ozone gas leak.	Recirculation and Water Treatment	Disinfection and pH Control
4.7.3.3.4.8 Comply with Fire Code (Disinfection and pH Control)	Comply with Fire Code Ozone system installations shall comply with the NFPA 1 Fire Code or the International Fire Code and any other CODES, STANDARDS, or requirements as mandated by the AHJ.	Recirculation and Water Treatment	Disinfection and pH Control
4.7.3.3.4.9 Air Space Testing (Disinfection and pH Control)	Air Space Testing At the time the ozone generating equipment is installed, again after 24 hours of operation, and annually thereafter, the air space within 6 inches of the AQUATIC VENUE water shall be tested to determine compliance of less than 0.1 ppm (mg/L) gaseous ozone.	Recirculation and Water Treatment	Disinfection and pH Control
4.7.3.3.4.9.1 Results (Disinfection and pH Control)	Results Results of the test shall be maintained on site for review by the AHJ.	Recirculation and Water Treatment	Disinfection and pH Control
4.7.3.3.4.10 Automatic Shut Down (Disinfection and pH Control)	Automatic Shut Down Automatic shutdown shall occur under any condition that would result in the ozone system not operating within the established parameters needed to achieve the required log inactivation of Cryptosporidium (i.e., low feed gas supply, loss of vacuum or pressure, high dew point in feed air, water in ozone gas delivery line).	Recirculation and Water Treatment	Disinfection and pH Control
4.7.3.3.4.10.1 Electrically Interlocked (Disinfection and pH Control)	Electrically Interlocked The equipment shall be electrically interlocked with AQUATIC VENUE pump(s) or automated feature supply valves, such that when the ozone equipment fails to produce the required dosage as measured by ORP, the AQUATIC VENUES do not operate.	Recirculation and Water Treatment	Disinfection and pH Control
4.7.3.3.4.11 ORP Reading Alarm or Visual Indication (Disinfection and pH Control)	ORP Reading Alarm or Visual Indication If the ORP reading for the ozone system drops below 600 mV (regardless of the cause) a visual alarm or other indication shall be initiated that will alert staff on-site or remotely.	Recirculation and Water Treatment	Disinfection and pH Control
4.7.3.3.4.11.1 Signage (Disinfection and pH Control)	Signage Signage to notify facility management shall be present adjacent to the visual alarm.	Recirculation and Water Treatment	Disinfection and pH Control
4.7.3.3.4.12 Regular Audits (Disinfection and pH Control)	Regular Audits In order to ensure that the supplied ozone system meets all the requirements of the STANDARD, the manufacturer shall maintain a quality system audited on a regular basis to a recognized quality STANDARD.	Recirculation and Water Treatment	Disinfection and pH Control
4.7.3.3.4.12.1 Listed (Disinfection and pH Control)	Listed Ozone equipment shall be listed to NSF/ANSI Standard 50.	Recirculation and Water Treatment	Disinfection and pH Control
4.7.3.3.4.13 Reports and Documentation (Disinfection and pH Control)	Reports and Documentation The ozone system shall be supplied with the appropriate validation reports and documentation for that equipment model.	Recirculation and Water Treatment	Disinfection and pH Control
4.7.3.3.4.13.1 Log Inactivation Chart (Disinfection and pH Control)	Log Inactivation Chart Ozone validation reports shall include a graph, chart, or other documentation which clearly indicates the required operating parameters for which the required log inactivation is guaranteed for the system in question.	Recirculation and Water Treatment	Disinfection and pH Control
4.7.3.3.4.13.2 Inclusive (Disinfection and pH Control)	Inclusive This dose shall be inclusive of validation factors.	Recirculation and Water Treatment	Disinfection and pH Control
4.7.3.3.4.13.3 System Performance Curves (Disinfection and pH Control)	System Performance Curves System performance curves that do not include such factors are not considered validated systems.	Recirculation and Water Treatment	Disinfection and pH Control
4.7.3.4.1.1A Optional (Disinfection and pH Control)	Optional AQUATIC VENUES that do not require SECONDARY DISINFECTION SYSTEMS may install SUPPLEMENTAL TREATMENT SYSTEMS for the purpose of enhancing overall system performance and improving water quality.	Recirculation and Water Treatment	Disinfection and pH Control
4.7.3.4.1.2 Not Required (Disinfection and pH Control)	Not Required SUPPLEMENTAL TREATMENT SYSTEMS shall not be required on any AQUATIC VENUES.	Recirculation and Water Treatment	Disinfection and pH Control
4.7.3.4.1.3 Clearly Noted (Disinfection and pH Control)	Clearly Noted The AQUATIC FACILITY operating instructions shall clearly note that these SUPPLEMENTAL TREATMENT SYSTEMS do not meet the requirements of a SECONDARY DISINFECTION SYSTEM, and as such, are only considered SUPPLEMENTAL TREATMENT SYSTEMS.	Recirculation and Water Treatment	Disinfection and pH Control
4.7.3.4.1.4 No Log Inactivation Required (Disinfection and pH Control)	Supplemental treatment systems shall meet all of the requirements of this code, except: 1) They do not need to achieve the minimum log inactivation of Cryptosporidium parvum as required in MAHC 4.7.3.3, 2) They do not need to be able to reduce the total number of infective oocysts to one oocyst per 100 mL as required in MAHC 4.7.3.3, and 3) Except as noted in MAHC 4.7.3.4.2 and 4.7.3.4.3 below.	Recirculation and Water Treatment	Disinfection and pH Control
4.7.3.4.1.5 Clearly Labeled (Disinfection and pH Control)	Clearly Labeled Each system shall be clearly labeled, “Supplemental Water Treatment System—Does Not meet the requirements for Secondary Disinfection.”	Recirculation and Water Treatment	Disinfection and pH Control
4.7.3.4.2.1 UV as Supplemental Treatment Requirement (Disinfection and pH Control)	UV as Supplemental Treatment Requirement When UV is used as a SUPPLEMENTAL TREATMENT SYSTEM, all requirements of MAHC 4.7.3.3.3.2 through 4.7.3.3.3.4 shall be met.	Recirculation and Water Treatment	Disinfection and pH Control
4.7.3.4.2.3 Water Features (Disinfection and pH Control)	Water Features Water features shall not require shut off if the supplemental UV system does not produce the required dosage.	Recirculation and Water Treatment	Disinfection and pH Control
4.7.3.4.2.4 Exempt (Disinfection and pH Control)	Exempt The equipment is exempt from the validation requirements of MAHC 4.7.3.3.3.1.	Recirculation and Water Treatment	Disinfection and pH Control
4.7.3.4.3.1 Ozone as Supplemental Treatment Requirement (Disinfection and pH Control)	Ozone as Supplemental Treatment Requirement When ozone is used as a SUPPLEMENTAL TREATMENT SYSTEM, all requirements of MAHC 4.7.3.3.4.3 thru 4.7.3.3.4.9 shall be met.	Recirculation and Water Treatment	Disinfection and pH Control
4.7.3.4.3.2 Maximum ORP Reading (Disinfection and pH Control)	Maximum ORP Reading The maximum ORP reading shall be no greater than 900 mV.	Recirculation and Water Treatment	Disinfection and pH Control
4.7.3.4.4.1 Only EPA-Registered Disinfectants (Disinfection and pH Control)	Only EPA-Registered Disinfectants Only those systems that are EPA-REGISTERED for use as DISINFECTANTS in AQUATIC VENUES or SPAS in the United States shall be permitted.	Recirculation and Water Treatment	Disinfection and pH Control
4.7.3.4.4.2 Suitable (Disinfection and pH Control)	Suitable Copper/silver systems, and all materials used therein, shall be suitable for their intended use.	Recirculation and Water Treatment	Disinfection and pH Control
4.7.3.4.4.3 Installed (Disinfection and pH Control)	Installed Copper/silver systems, and all materials used therein, shall be installed in accordance with all applicable requirements and manufacturer’s instructions.	Recirculation and Water Treatment	Disinfection and pH Control
4.7.3.4.5A Ultraviolet Light / Hydrogen Peroxide Systems (Disinfection and pH Control)	UV light / hydrogen peroxide combination systems shall be prohibited for use in aquatic facilities.	Recirculation and Water Treatment	Disinfection and pH Control
4.7.3.5.1 Compliance (Disinfection and pH Control)	Compliance WQTDS and kits shall be CERTIFIED, LISTED, AND LABELED to NSF/ANSI 50 by an ANSI-accredited certification organization.	Recirculation and Water Treatment	Disinfection and pH Control
4.7.3.5.2 Water Clarity Device (Disinfection and pH Control)	Water Clarity Device Refer to MAHC 5.7.6 for guidance on water clarity devices.	Recirculation and Water Treatment	Disinfection and pH Control
4.7.3.6.1 EPA-Approved (Disinfection and pH Control)	Microbiological testing equipment and methods shall be 1) EPA-Approved, EPA-Accepted, EPA-Equivalent, 2) Conforming to the latest edition of Standard Methods for the Examination of Water and Wastewater, or 3) Certified, listed, and labeled to NSF/ANSI 50 by an ANSI-accredited certification organization.	Recirculation and Water Treatment	Disinfection and pH Control
4.7.4.1A Discharge and Measure (Water Replenishment System)	Discharge and Measure A means of intentionally discharging and measuring or calculating the volume of both discharged AQUATIC VENUE water and filter backwash wastewater (or alternate means of achieving the same result) shall be provided.	Recirculation and Water Treatment	Water Replenishment System
4.7.4.1.1A Alternate System (Water Replenishment System)	Alternate System An alternate system capable of removing an equivalent amount of turbidity, total dissolved organic carbon (TOC), and total nitrogen (TN) containing compounds shall also be acceptable in lieu of discharging AQUATIC VENUE water.	Recirculation and Water Treatment	Water Replenishment System
4.7.4.1.1.1 Product Water (Water Replenishment System)	Product Water When an alternate system is used, the return water from the alternate system shall maintain turbidity, total organic carbon, and total nitrogen concentrations that are less than or equal to tap water.	Recirculation and Water Treatment	Water Replenishment System
4.7.4.1.2 Discharge (Water Replenishment System)	Discharge This system shall be designed to discharge (or treat and reuse via a separate treatment system capable of removing compounds specified in MAHC 4.7.4.1.1) AQUATIC VENUE water at a rate of at least 4 gallons (15 L) per BATHER per day per AQUATIC VENUE.	Recirculation and Water Treatment	Water Replenishment System
4.7.5.1.1 Requirements (Spas)	Requirements SPAS shall conform to the design, operation, and maintenance requirement of AQUATIC VENUES except as required below.	Recirculation and Water Treatment	Spas
4.7.5.2.1 Maximum Allowable (Spas)	Maximum Allowable All SPAS as defined in the MAHC shall be designed to have a maximum allowable TURNOVER TIME of 0.5 hour or less.	Recirculation and Water Treatment	Spas
4.7.5.2.2 Turnover Times (Spas)	Turnover Times TURNOVER TIMES shall be calculated based solely on the flow rate through the filtration system.	Recirculation and Water Treatment	Spas
4.7.5.3 Filtration System Inlets (Spas)	Filtration System Inlets SPAS shall have a minimum of two adjustable filter system INLETS spaced at least 3 feet (0.9 m) apart and designed to distribute flow evenly.	Recirculation and Water Treatment	Spas
4.7.5.4.1 Air Flow (Spas)	Air Flow Air flow shall be permitted through the jet system and/or when injected post-filtration.	Recirculation and Water Treatment	Spas
4.7.5.4.2 Skimmer (Spas)	Skimmer Submerged suction SKIMMERS shall be allowed provided that the manufacturer’s recommendations for use are followed.	Recirculation and Water Treatment	Spas
4.8.1.1.1 Constructed (Decks)	Constructed DECKS shall be constructed in conformance with all applicable provisions of this chapter.	Decks and Equipment	Decks
4.8.1.1.2A Lifeguard Placement and Safety Considerations (Decks)	Lifeguard Placement and Safety Considerations DECKS shall be designed to allow for QUALIFIED LIFEGUARD placement per the zone of BATHER surveillance in MAHC 6.3.3.1.1 and SAFETY areas and equipment in MAHC 4.8.5.	Decks and Equipment	Decks
4.8.1.1.2.1A Deck Clearance (Decks)	Deck Clearance DECKS shall have a minimum of 4 feet (1.2 m) of clearance from AQUATIC VENUE edge to fencing or other obstruction to allow for QUALIFIED LIFEGUARD transit, roaming, or change of positioning to maximize viewing of the zone of BATHER surveillance as well as execution of water extrication.	Decks and Equipment	Decks
4.8.1.1.2.2A Access Points (Decks)	Access Points Access points shall be provided to QUALIFIED LIFEGUARDS to transit to QUALIFIED LIFEGUARDS positions.	Decks and Equipment	Decks
4.8.1.1.2.3A Bather Zone Surveillance (Decks)	Bather Zone Surveillance The designer and owner shall consider impact on BATHER zone surveillance when determining placement of structural, operational, and theming elements.	Decks and Equipment	Decks
4.8.1.1.2.3.1 Elements for Deck Placement (Decks)	Elements for Deck Placement These elements shall include but are not limited to chairs, fencing, ADA access equipment, and AQUATIC FEATURES.	Decks and Equipment	Decks
4.8.1.1.3 Joints or Gaps (Decks)	Joints or Gaps Conditions between adjacent DECK materials, components, and concrete pours shall not have open joints or gaps larger than 3/16 inches wide (4.8 mm), nor a maximum difference in vertical elevation of ¼ inches (6.4 mm).	Decks and Equipment	Decks
4.8.1.1.3.1 Vertical Elevation (Decks)	Vertical Elevation Any change in vertical elevation shall be considered an edge condition.	Decks and Equipment	Decks
4.8.1.1.3.2 Fillers (Decks)	Fillers Open joints or gaps larger than 3/16 inches (4.8 mm) wide or with vertical elevations exceeding ¼ inches (6.4 mm) shall be rectified using appropriate fillers.	Decks and Equipment	Decks
4.8.1.1.3.3 Sealants (Decks)	Sealants The use of fillers such as caulk or sealant in joints or gaps shall be permitted for expansion and contraction.	Decks and Equipment	Decks
4.8.1.1.3.4 No Violation (Decks)	No Violation The use of fillers such as caulk or sealant in joints or gaps shall not be in violation of MAHC 4.8.1.1.3.	Decks and Equipment	Decks
4.8.1.1.4 Rounded Edges (Decks)	Rounded Edges All DECK edges shall be beveled, rounded, or otherwise relieved to eliminate sharp corners.	Decks and Equipment	Decks
4.8.1.1.5 Minimize Cracks (Decks)	Minimize Cracks Joints in DECKING shall be provided to minimize the potential for CRACKS due to a change in elevation, for movement of the slab and for shrinkage control.	Decks and Equipment	Decks
4.8.1.1.6A Concrete Decking (Decks)	Concrete Decking Where concrete is used as a DECK material, it shall be installed in accordance with the latest edition of the American Concrete Institute (ACI) Standards and in accordance with local building CODES.	Decks and Equipment	Decks
4.8.1.2.1 Impervious (Decks)	Impervious Finish materials for the PERIMETER DECK shall be suitable for the POOL environment, non-toxic, and substantially impervious.	Decks and Equipment	Decks
4.8.1.2.2 Watertight Expansion (Decks)	Watertight Expansion Continuous watertight EXPANSION JOINT material shall be provided between PERIMETER DECKS and POOL coping.	Decks and Equipment	Decks
4.8.1.2.2.1 Expansion Joint (Decks)	Expansion Joint Where applicable, the EXPANSION JOINT shall be designed and constructed so as to protect the coping and its mortar bed from damage as a result of movement of adjoining DECK.	Decks and Equipment	Decks
4.8.1.2.3 Watertight Expansion (Decks)	Watertight Expansion All conditions between adjacent concrete PERIMETER DECK pours shall be constructed with watertight EXPANSION JOINTS.	Decks and Equipment	Decks
4.8.1.2.3.1 Joint Measurements (Decks)	Joint Measurements Joints shall be at least 3/16 inches (5 mm) in continuous width.	Decks and Equipment	Decks
4.8.1.2.3.2 Vertical Differential (Decks)	Vertical Differential The maximum allowable vertical differential across a joint shall be ¼ inches (6.5 mm).	Decks and Equipment	Decks
4.8.1.3 Drains (Decks)	Drains Refer to MAHC 4.11.4 for additional guidance on drains.	Decks and Equipment	Decks
4.8.1.3.1A Slope (Decks)	Decks shall be sloped away from the aquatic venue and in accordance with MAHC Table 4.8.1.3 below. Table 4.8.1.3 Minimum Slopes for Drainage Surface Minimum Slope Smooth finishes; such as tile, hand-finished concrete & lightly-broomed concrete 1/8 inch per foot (3.2 mm/30.5 cm) Moderately textured finishes; such as exposed aggregate or medium-broomed concrete 1/4 inch per foot (6.4 mm/30.5 cm) He…	Decks and Equipment	Decks
4.8.1.3.1.1 Accessible Routes (Decks)	Accessible Routes Where DECK areas or portions thereof serve as ACCESSIBLE ROUTES, slopes in any direction shall not exceed ADA requirements.	Decks and Equipment	Decks
4.8.1.3.1.2 All Water (Decks)	All Water All water that touches areas defined as DECK, including water originating in the AQUATIC VENUE, shall drain effectively to either perimeter areas or to DECK drains.	Decks and Equipment	Decks
4.8.1.3.1.3 Remove Wastewater (Decks)	Remove Wastewater Drainage shall remove AQUATIC VENUE water that splashes outside of the AQUATIC VENUE and beyond a POOL gutter system, DECK cleaning water, and rain water without leaving standing water.	Decks and Equipment	Decks
4.8.1.3.2 Placement (Decks)	Placement The placement of DECK drains, where provided, shall effectively carry water away from the AQUATIC VENUE and off the DECK without ponding.	Decks and Equipment	Decks
4.8.1.3.3A Cross-Connection Control (Decks)	Cross-Connection Control There shall be no direct connection between the DECK drains and the sanitary or storm sewer system, or the AQUATIC VENUE gutter or RECIRCULATION SYSTEM.	Decks and Equipment	Decks
4.8.1.3.3.1 Discharge to Sewer or Other Ground Water (Decks)	Discharge to Sewer or Other Ground Water If the AHJ requires an outdoor POOL to have DECK drains that discharge to a storm sewer system, ground surface, or holding pond, the POOL shall be plumbed through an air-gap, BACKFLOW preventer, or other approved device as allowed by the AHJ.	Decks and Equipment	Decks
4.8.1.3.3.2A No Drain (Decks)	No Drain DECK drains shall not drain to the POOL, POOL gutter, or RECIRCULATION SYSTEMS.	Decks and Equipment	Decks
4.8.1.3.4 Drain Bodies (Decks)	Drain Bodies Drain receptacles shall consist of non-CORROSIVE or corrosion-resistant materials.	Decks and Equipment	Decks
4.8.1.3.5 Drain Covers (Decks)	Drain Covers Drain covers shall be suitable for bare foot traffic with openings no greater than ½ inch (1.3 cm) and easily removable with a simple tool to facilitate regular cleaning.	Decks and Equipment	Decks
4.8.1.4.1 General (Decks)	General PERIMETER DECK and POOL DECK shall be constructed with a uniform and easily cleaned surface such as concrete, tile, manufactured or acrylic surfaces.	Decks and Equipment	Decks
4.8.1.4.2A Slip Resistance (Decks)	Slip Resistance All DECKS shall have slip-resistant, textured finishes, which are not conducive to slipping under contact of bare feet in wet or dry conditions.	Decks and Equipment	Decks
4.8.1.4.2.1 Coefficient of Friction (Decks)	Coefficient of Friction All surfaces required to be slip-resistant shall have a minimum dynamic coefficient of friction at least equal to the requirements of ANSI A137.1-2012 for that installation as measured by the DCOF AcuTest.	Decks and Equipment	Decks
4.8.1.4.3A Carpet (Decks)	Carpet Carpet and artificial turf shall be prohibited materials for PERIMETER DECK and POOL DECK.	Decks and Equipment	Decks
4.8.1.4.4A Wood (Decks)	Wood Wood shall be a prohibited material for use as PERIMETER DECK.	Decks and Equipment	Decks
4.8.1.4.5A Dry Deck (Decks)	Dry Deck DRY DECK shall be easily maintained and not create a public health hazard.	Decks and Equipment	Decks
4.8.1.4.5.1 Not Required (Decks)	Not Required DRY DECK shall not be required to be hard-paved or impervious.	Decks and Equipment	Decks
4.8.1.4.5.2 Wood Decking (Decks)	Wood Decking Wood DECKING may be permitted for DRY DECK.	Decks and Equipment	Decks
4.8.1.4.6A Landscaping (Decks)	Landscaping Loose plant material or bedding shall not be permitted within PERIMETER DECKS.	Decks and Equipment	Decks
4.8.1.4.6.1 Stable Materials (Decks)	Stable Materials Stable materials are permitted.	Decks and Equipment	Decks
4.8.1.5.1.1A Width (Decks)	Width PERIMETER DECKS shall be 4 feet (1.2 m) minimum in unobstructed width around the POOL perimeter as prescribed in this section.	Decks and Equipment	Decks
4.8.1.5.1.1.1 Circulation Path (Decks)	Circulation Path PERIMETER DECK may serve as part of the CIRCULATION PATH.	Decks and Equipment	Decks
4.8.1.5.1.1.2 Flush with Pool Wall (Decks)	Flush with Pool Wall PERIMETER DECK areas shall be flush with POOL walls/copings except where special conditions exist, such as elevated beam or parapet, raised transfer walls, or as permitted by other sections of this CODE.	Decks and Equipment	Decks
4.8.1.5.1.2A Perimeter Decking (Decks)	Perimeter Decking PERIMETER DECKS shall be provided around 100% of the AQUATIC VENUE perimeter except where special conditions exist as permitted by other sections of this CODE.	Decks and Equipment	Decks
4.8.1.5.1.3A Unguarded Aquatic Venues (Decks)	For unguarded pools, perimeter decks shall be provided in compliance with at least one of two options: 1) Provide perimeter deck around 100% of the of the pool perimeter; or 2) Provide perimeter deck such that the entire perimeter and depth of the pool is readily reachable by a pole and hook from the perimeter deck.	Decks and Equipment	Decks
4.8.1.5.1.4 Spectator Seating (Decks)	Spectator Seating Refer to MAHC 4.6.10 for more information on spectator areas.	Decks and Equipment	Decks
4.8.1.5.2.1 Unobstructed Deck (Decks)	Unobstructed deck area 4 feet (1.2 m) minimum in width shall be provided for access around: 1) Diving equipment, 2) Special feature stairways (such as a waterslide), 3) Lifeguard stands, 4) Diving boards, 5) Similar deck equipment, 6) ADA access equipment, and 7) Structural columns.	Decks and Equipment	Decks
4.8.1.5.2.2 Circulation Path (Decks)	Circulation Path This unobstructed area may overlap the CIRCULATION PATH.	Decks and Equipment	Decks
4.8.1.5.2.3 Queuing Space (Decks)	Queuing Space Where reasonably anticipated, queuing space shall be provided at applicable equipment to minimize encroachment into the CIRCULATION PATH.	Decks and Equipment	Decks
4.8.1.5.2.4 Free Space (Decks)	Free Space Free area around equipment may consist of PERIMETER DECK and/or POOL DECK, as applicable.	Decks and Equipment	Decks
4.8.1.5.3.1 Conformance (Decks)	Conformance A continuous and unobstructed CIRCULATION PATH shall be provided in conformance with ADA requirements for an ACCESSIBLE ROUTE.	Decks and Equipment	Decks
4.8.1.5.3.2 Equipment and Furniture (Decks)	Equipment and Furniture DECK furniture locations shall be designed not intrude upon any CIRCULATION PATH.	Decks and Equipment	Decks
4.8.1.5.3.3 Connect (Decks)	Connect CIRCULATION PATHS shall connect all site amenities, entrances and exits as required by ADA.	Decks and Equipment	Decks
4.8.1.5.3.4 Deck Types (Decks)	Deck Types CIRCULATION PATHS may consist of any combination of permitted DECK types.	Decks and Equipment	Decks
4.8.1.6.1A No Perimeter Deck (Decks)	No Perimeter Deck WING WALLS or PENINSULAS less than 18 inches (45.7 cm) in width shall not be considered a part of the PERIMETER DECK.	Decks and Equipment	Decks
4.8.1.6.1.1 Use by Lifeguards (Decks)	Use by Lifeguards A WING WALL or PENINSULA greater than 18 inches (45.7 cm) wide but less than 48 inches (1.2 m) wide may be used by QUALIFIED LIFEGUARD personnel but shall not be considered as part of the PERIMETER DECK.	Decks and Equipment	Decks
4.8.1.6.1.2 Slip Resistant (Decks)	Slip Resistant Any WING WALL or PENINSULA intended to be accessed by QUALIFIED LIFEGUARDS shall be constructed of slip-resistant materials.	Decks and Equipment	Decks
4.8.1.6.2A Perimeter Overflow System (Decks)	Perimeter Overflow System If it is impractical to design a POS into the WING WALL or PENINSULA due to width or height, then the overflow system may bypass the WING WALL or PENINSULA.	Decks and Equipment	Decks
4.8.1.6.3A Pool Perimeter (Decks)	Pool Perimeter WING WALLS and PENINSULAS shall be considered part of the POOL.	Decks and Equipment	Decks
4.8.1.6.3.1 Calculating (Decks)	Calculating WING WALLS and PENINSULAS shall not be accounted for in calculating the POOL perimeter.	Decks and Equipment	Decks
4.8.1.6.4 Normal Operating Water Level (Decks)	Normal Operating Water Level WING WALLS and PENINSULAS shall be at or above the normal operating water level of the POOL.	Decks and Equipment	Decks
4.8.1.6.5A Deck Drainage (Decks)	Deck Drainage DECK drainage shall not be required for WING WALLS or PENINSULAS as they are considered part of the POOL.	Decks and Equipment	Decks
4.8.1.6.5.1 Crowned (Decks)	Crowned The tops shall be crowned to prevent standing water and sloped to the POOL or overflow system.	Decks and Equipment	Decks
4.8.1.6.6 Vertical Depth Markers (Decks)	Vertical Depth Markers Vertical depth markers shall be provided around WING WALLS and PENINSULAS in accordance with MAHC 4.5.19.	Decks and Equipment	Decks
4.8.1.7.1 Minimum Width (Decks)	Minimum Width An ISLAND not more than 18 inches (45.7 cm) in width shall be designed to discourage a person from walking on the ISLAND by not providing stairs, ladders, or bridges to the ISLAND.	Decks and Equipment	Decks
4.8.1.7.2 Slip Resistant (Decks)	Slip Resistant The surface of ISLANDS intended for foot traffic shall be slip resistant.	Decks and Equipment	Decks
4.8.1.7.3 Lifeguards (Decks)	Lifeguards An ISLAND 18 inches (45.7 cm) to 48 inches (1.2 m) wide may be allowed for use only by QUALIFIED LIFEGUARDS.	Decks and Equipment	Decks
4.8.1.7.4 Vertical Depth Markers (Decks)	Vertical Depth Markers Vertical depth markers shall be provided around ISLANDS in accordance with MAHC 4.5.19 and visible from all sides.	Decks and Equipment	Decks
4.8.1.7.5 Horizontal Depth Markers (Decks)	Horizontal Depth Markers Horizontal depth markings and warning signs shall also be required per MAHC 4.5.19 if the ISLAND is designed for BATHER use.	Decks and Equipment	Decks
4.8.1.7.5.1 Island Not Intended for Bather Use (Decks)	Island Not Intended for Bather Use If the ISLAND is not designed for BATHER use, warning signs stating “No Entry” shall be required.	Decks and Equipment	Decks
4.8.1.7.6 Bridge or Stairway (Decks)	Bridge or Stairway An ISLAND designed for BATHER traffic shall be accessible by bridge, ramp, ladder, or stairway from the POOL.	Decks and Equipment	Decks
4.8.1.7.7 Minimum Clearance (Decks)	Minimum Clearance All bridges spanning a POOL or any other structures not intended for INTERACTIVE PLAY shall have a minimum clearance of 7 feet (2.1 m) from the bottom of the POOL to any structure overhead.	Decks and Equipment	Decks
4.8.1.7.8 Guard Rails (Decks)	Guard Rails Any bridge shall have a minimum 42 inch (1.1 m) high BARRIER on both sides.	Decks and Equipment	Decks
4.8.1.8.1 Freeze Protection (Decks)	Freeze Protection Where heated DECKS are provided for the purpose of freeze protection, the extent of heated area shall minimally include the entire required PERIMETER DECK and required CIRCULATION PATH(s).	Decks and Equipment	Decks
4.8.1.8.2 Clearly Delineated (Decks)	Clearly Delineated Heated DECK paths shall be clearly delineated with respect to un-heated DECKS.	Decks and Equipment	Decks
4.8.1.9.1 General (Decks)	General Domestic water hose bibbs shall be provided in sufficient quantity, spacing, and type to wash down PERIMETER DECK and POOL DECK areas using a hose of no longer than 100 feet (30.5 m).	Decks and Equipment	Decks
4.8.1.9.2 Backflow Prevention (Decks)	Backflow Prevention All hose bibbs shall be equipped with BACKFLOW prevention devices.	Decks and Equipment	Decks
4.8.2.1.1 Competitive Diving (Diving Boards and Platforms)	Diving boards shall be permitted only when the diving envelope conforms to the standards of the certifying agency that regulates competitive diving at the aquatic facility. Such certifying agencies include: 1) NCAA, 2) NFHS, 3) FINA, or 4) U.S.A. Diving, Inc.	Decks and Equipment	Diving Boards and Platforms
4.8.2.1.2 Non-Competitive Diving (Diving Boards and Platforms)	If the aquatic venue does not have competitive diving, then the diving envelope shall conform to the diving envelope standards of 1) MAHC Table 4.8.2.2, 2) MAHC Table 4.8.2.3, 3) MAHC Figure 4.8.2.2.1, and 4) MAHC Figure 4.8.2.2.2.	Decks and Equipment	Diving Boards and Platforms
4.8.2.2.1 Higher than Twenty-One Inches (Diving Boards and Platforms)	Higher than Twenty-One Inches Diving stands higher than 21 inches (53.3 cm) measured from the DECK to the top of the butt end of the board or platform shall have steps or a ladder and handrails.	Decks and Equipment	Diving Boards and Platforms
4.8.2.2.2 Self-Draining Treads (Diving Boards and Platforms)	Self-Draining Treads Steps or ladder treads shall be self-draining, corrosion resistant, non-slip, and designed to support the maximum expected load.	Decks and Equipment	Diving Boards and Platforms
4.8.2.2.3 Short Platforms (Diving Boards and Platforms)	Short Platforms Diving stands or platforms that are 1 meter (3.4 ft) or higher shall be protected with guard rails at least 30 inches (76.2 cm) above the board, extending at least to the edge of the water along with intermediate rails.	Decks and Equipment	Diving Boards and Platforms
4.8.2.2.4 Tall Platforms (Diving Boards and Platforms)	Diving stands or platforms that are 2 meters (6.6 ft) or higher shall have guard rails with the top rail at least 36 inches (0.9 m) above the board and a second rail approximately half the distance from the platform to the upper rail. Table 4.8.2.2: Diving Board Height and Dimensions Diving Board Height 1.64 ft. 2.46 ft. 3.28 ft. 3.84 ft. (0.5 m) (0.75 m) (1.0 m) (3.0 m) Diving Board Length 10.0 …	Decks and Equipment	Diving Boards and Platforms
4.8.3.1A Conform to Standard Codes (Starting Platforms)	Starting platforms shall be installed and conform to applicable safety standards established by: 1) FINA, 2) U.S.A. Swimming, 3) NCAA, 4) NFHS, 5) YMCA, or 6) Other sanctioning body.	Decks and Equipment	Starting Platforms
4.8.3.2 Minimum Water Depth (Starting Platforms)	Minimum Water Depth Starting platforms shall be installed in a minimum water depth of 4 feet (1.2 m).	Decks and Equipment	Starting Platforms
4.8.3.3 Leading Edge (Starting Platforms)	Leading Edge The leading edge of starting platforms shall have a maximum height of 30 inches (76.2 cm) above the water surface.	Decks and Equipment	Starting Platforms
4.8.3.4 Slip Resistant (Starting Platforms)	Slip Resistant Starting platforms shall have slip resistant tread surfaces.	Decks and Equipment	Starting Platforms
4.8.3.5 Secure and Stable (Starting Platforms)	Secure and Stable Starting platforms shall be installed and secured per manufacturer’s recommendations at all times when in use.	Decks and Equipment	Starting Platforms
4.8.5.2.1A Emergency Communication Equipment (Lifeguard- & Safety-Related Equipment)	Emergency Communication Equipment The AQUATIC FACILITY or each AQUATIC VENUE, as necessary, shall have a functional telephone or other communication device that is hard wired and capable of directly dialing 911 or function as the emergency notification system.	Decks and Equipment	Lifeguard- & Safety-Related Equipment
4.8.5.2.1.1 Conspicuous and Accessible (Lifeguard- & Safety-Related Equipment)	Conspicuous and Accessible The telephone or communication system or device shall be conspicuously provided and accessible to AQUATIC VENUE users such that it can be reached immediately.	Decks and Equipment	Lifeguard- & Safety-Related Equipment
4.8.5.2.1.2 Alternate Communication Systems (Lifeguard- & Safety-Related Equipment)	Alternate Communication Systems Alternate systems, devices, or communication processes are allowed with approval of the AHJ in situations when a telephone is not logistically sound, and an alternate means of communication is available, which meet the requirements of MAHC 5.8.5.2.1.2.	Decks and Equipment	Lifeguard- & Safety-Related Equipment
4.8.5.2.1.3 Internal Communication (Lifeguard- & Safety-Related Equipment)	Internal Communication The AQUATIC FACILITY design shall include a method for staff to communicate in cases of emergency.	Decks and Equipment	Lifeguard- & Safety-Related Equipment
4.8.5.2.1.4 Signage (Lifeguard- & Safety-Related Equipment)	Signage A sign shall be posted at the telephone providing dialing instructions, address and location of the AQUATIC VENUE location, and the telephone number.	Decks and Equipment	Lifeguard- & Safety-Related Equipment
4.8.5.3.1A Lifeguard Chair and Stand Placement (Lifeguard- & Safety-Related Equipment)	Lifeguard Chair and Stand Placement The designer shall coordinate with the owner and/or an aquatic consultant to consider the impact on BATHER surveillance zones for placement of chairs and stands designed to be permanently installed so as to provide an unobstructed view of the BATHER surveillance zones.	Decks and Equipment	Lifeguard- & Safety-Related Equipment
4.8.5.3.2A Lifeguard Chair and Stand Design (Lifeguard- & Safety-Related Equipment)	The chairs/stands shall be designed: 1) With no sharp edges or protrusions; 2) With sturdy, durable, and UV resistant materials; 3) To provide enough height to elevate the lifeguard to an eye level above the heads of the bathers; and 4) To provide safe access and egress for the lifeguard.	Decks and Equipment	Lifeguard- & Safety-Related Equipment
4.8.5.3.3A UV Protection for Chairs and Stands (Lifeguard- & Safety-Related Equipment)	UV Protection for Chairs and Stands Where provided, permanently installed chairs/stands, where QUALIFIED LIFEGUARDS can be exposed to UV radiation, shall include protection from such UV radiation exposure.	Decks and Equipment	Lifeguard- & Safety-Related Equipment
4.8.6.1.1 Enclosed (Barriers and Enclosures)	Enclosed All AQUATIC FACILITIES, CHEMICAL STORAGE SPACES, and AQUATIC VENUE mechanical spaces shall be enclosed to prevent unauthorized entry.	Decks and Equipment	Barriers and Enclosures
4.8.6.1.1.1 Barriers (Barriers and Enclosures)	Barriers The ENCLOSURE may consist of any combination of building envelopes, site walls, or fencing as provided for in this section.	Decks and Equipment	Barriers and Enclosures
4.8.6.1.1.2 Patron Accessibility (Barriers and Enclosures)	Patron Accessibility BARRIERS shall be provided between CHEMICAL STORAGE SPACES, POOL, mechanical spaces, and areas accessible to the public, in accordance with local building CODES.	Decks and Equipment	Barriers and Enclosures
4.8.6.2.1A Discourage Climbing (Barriers and Enclosures)	Discourage Climbing BARRIERS or ENCLOSURES shall discourage climbing by preventing access to nearby structures to simplify climbing over it, such as: light poles, site furnishings, overhanging tree limbs or other obvious footholds or handholds.	Decks and Equipment	Barriers and Enclosures
4.8.6.2.1.1 Horizontal Mid-Rails (Barriers and Enclosures)	Horizontal Mid-Rails Horizontal mid-rails shall not be permitted.	Decks and Equipment	Barriers and Enclosures
4.8.6.2.1.2 Mesh Fencing (Barriers and Enclosures)	Mesh Fencing Chain-link fencing constructed of a maximum opening of 1¾ inches (44.4 mm) mesh shall be permitted.	Decks and Equipment	Barriers and Enclosures
4.8.6.2.2A Emergency Exit Paths (Barriers and Enclosures)	Emergency Exit Paths ENCLOSURES for AQUATIC VENUES shall not block or encumber a required emergency egress path from other structures.	Decks and Equipment	Barriers and Enclosures
4.8.6.2.2.1 Pathways (Barriers and Enclosures)	Pathways Where a required emergency egress path enters an area occupied by an outdoor AQUATIC VENUE, emergency exit pathways from the building(s) shall continue on DECK of least equally unencumbered width, and continue to the ENCLOSURE and through gates.	Decks and Equipment	Barriers and Enclosures
4.8.6.2.2.2 Exit Pathways (Barriers and Enclosures)	Exit Pathways Exit pathways shall be separated with a BARRIER from AQUATIC VENUES not in operation.	Decks and Equipment	Barriers and Enclosures
4.8.6.2.2.3 Seasonal Separation (Barriers and Enclosures)	Seasonal Separation Seasonal separation may be employed at seasonally operated AQUATIC VENUES, but shall be subject to the same physical requirements of permanent BARRIERS for AQUATIC VENUES in MAHC 4.8.6.	Decks and Equipment	Barriers and Enclosures
4.8.6.2.3 Windows (Barriers and Enclosures)	Windows Windows on a building that forms part of an ENCLOSURE around an AQUATIC VENUE shall have a maximum opening width not to exceed 4 inches (10.2 cm).	Decks and Equipment	Barriers and Enclosures
4.8.6.2.3.1 Opened (Barriers and Enclosures)	Opened If designed to be opened, windows shall also be provided with a non-removable screen.	Decks and Equipment	Barriers and Enclosures
4.8.6.2.4A Height (Barriers and Enclosures)	Height For the purposes of this section, height shall be measured from finished grade to the top of the BARRIER on the side outside of the BARRIER surrounding an AQUATIC VENUE.	Decks and Equipment	Barriers and Enclosures
4.8.6.2.4.1 Change in Grade (Barriers and Enclosures)	Change in Grade Where a change in grade occurs at a BARRIER, height shall be measured from the uppermost grade to the top of the BARRIER.	Decks and Equipment	Barriers and Enclosures
4.8.6.2.4.2 Fencing Requirements (Barriers and Enclosures)	Fencing Requirements AQUATIC FACILITY ENCLOSURES shall not be less than 6 feet (1.8 m) in height.	Decks and Equipment	Barriers and Enclosures
4.8.6.2.4.3A Other Barriers Not Serving as Part of an Enclosure (Barriers and Enclosures)	Other Barriers Not Serving as Part of an Enclosure Except where otherwise noted, all other BARRIERS not serving as part of an AQUATIC FACILITY ENCLOSURE shall not be less than 42 inches (1.1 m) in height.	Decks and Equipment	Barriers and Enclosures
4.8.6.3.1A Self-Closing and Latching (Barriers and Enclosures)	Self-Closing and Latching All primary public access gates or doors serving as part of an AQUATIC FACILITY ENCLOSURE or required AQUATIC VENUE ENCLOSURE shall be self-closing and self-latching from any open position.	Decks and Equipment	Barriers and Enclosures
4.8.6.3.1.1 Self-latching Device HeightA (Barriers and Enclosures)	Self-latching Device HeightA Operable parts of the release latch on self-latching devices shall be located 4.5 feet (1.4 m) above finished grade.	Decks and Equipment	Barriers and Enclosures
4.8.6.3.1.2 Operable by Children (Barriers and Enclosures)	Operable by Children Self-latching devices shall not be operable by small children on the outside of the ENCLOSURE around the AQUATIC VENUE.	Decks and Equipment	Barriers and Enclosures
4.8.6.3.1.3 Locked (Barriers and Enclosures)	Locked All gates or doors shall be capable of being locked from the exterior.	Decks and Equipment	Barriers and Enclosures
4.8.6.3.1.4 Emergency Egress (Barriers and Enclosures)	Emergency Egress Gates or doors shall be designed in such a way that they do not prevent egress in the event of an emergency.	Decks and Equipment	Barriers and Enclosures
4.8.6.3.1.5 Unauthorized Entry (Barriers and Enclosures)	Unauthorized Entry EXIT GATES or doors shall be constructed so as to prevent unauthorized entry from outside of the ENCLOSURE around the AQUATIC VENUE.	Decks and Equipment	Barriers and Enclosures
4.8.6.3.1.6.1 Exception 1: Staffed Entry (Barriers and Enclosures)	Exception 1: Staffed Entry When the gate or door of an AQUATIC FACILITY or AQUATIC VENUE ENCLOSURE is part of a staffed entrance and is locked at all times the AQUATIC FACILITY or AQUATIC VENUE is not open to the public.	Decks and Equipment	Barriers and Enclosures
4.8.6.3.1.6.2 Exception 2: Lifeguard(s) Provided (Barriers and Enclosures)	Exception 2: Lifeguard(s) Provided When the gate or door serves as part of an AQUATIC FACILITY or AQUATIC VENUE ENCLOSURE and the AQUATIC VENUE(S) therein has a QUALIFIED LIFEGUARD(S) conducting PATRON surveillance at all times the AQUATIC VENUE(S) is open and the gate or door is locked at all times the AQUATIC FACILITY or AQUATIC VENUE is not open to the public.	Decks and Equipment	Barriers and Enclosures
4.8.6.3.2 Gates (Barriers and Enclosures)	Gates Gates shall be at least equal in height at top and bottom to the BARRIER of which they are a component.	Decks and Equipment	Barriers and Enclosures
4.8.6.3.3 Turnstiles (Barriers and Enclosures)	Turnstiles Turnstiles shall not form a part of an AQUATIC FACILITY ENCLOSURE.	Decks and Equipment	Barriers and Enclosures
4.8.6.3.4 Exit Gates (Barriers and Enclosures)	Exit Gates EXIT GATES shall be conspicuously marked on the inside of the AQUATIC VENUE or AQUATIC FACILITY.	Decks and Equipment	Barriers and Enclosures
4.8.6.3.4.1 Quantity, Location, and Width (Barriers and Enclosures)	Quantity, Location, and Width Quantity, location, and width(s) for EXIT GATES shall be provided consistent with local building and fire CODES and applicable accessibility guidelines.	Decks and Equipment	Barriers and Enclosures
4.8.6.3.5 Swing Outward (Barriers and Enclosures)	Swing Outward EXIT GATES shall swing away from the AQUATIC VENUE ENCLOSURE except where emergency egress CODES require them to swing into the AQUATIC VENUE ENCLOSURE.	Decks and Equipment	Barriers and Enclosures
4.8.6.3.6 Absence of Local Building Codes (Barriers and Enclosures)	Absence of Local Building Codes Where local building CODES do not otherwise govern, at least one EXIT GATE shall be required for each logical AQUATIC VENUE area including individual POOLS or grade levels or both.	Decks and Equipment	Barriers and Enclosures
4.8.6.4.1 Enclosure (Barriers and Enclosures)	Enclosure Building walls enclosing an INDOOR AQUATIC FACILITY may be designated as the AQUATIC FACILITY ENCLOSURE.	Decks and Equipment	Barriers and Enclosures
4.8.6.4.2 Securable (Barriers and Enclosures)	Securable Indoor AQUATIC VENUES shall be securable from unauthorized entry from other building areas or the exterior.	Decks and Equipment	Barriers and Enclosures
4.8.6.4.3A Indoor and Outdoor Aquatic Venues (Barriers and Enclosures)	Indoor and Outdoor Aquatic Venues Where separate indoor and outdoor AQUATIC VENUES are located on the same site, an AQUATIC VENUE ENCLOSURE shall be provided between them.	Decks and Equipment	Barriers and Enclosures
4.8.6.4.3.1 Year-Round Operation (Barriers and Enclosures)	Year-Round Operation Exception: Where all AQUATIC VENUES are operated continuously 12 months a year on the same schedule.	Decks and Equipment	Barriers and Enclosures
4.8.6.4.4A Wall Separating (Barriers and Enclosures)	Wall Separating For a passage through a wall separating the indoor portion of an AQUATIC VENUE from an outdoor portion of the same AQUATIC VENUE, the overhead clearance of the passage to the AQUATIC VENUE floor shall be at least 6 feet 8 inches (2.0 m) to any solid structure overhead.	Decks and Equipment	Barriers and Enclosures
4.8.6.5.1 One Enclosure (Barriers and Enclosures)	One Enclosure Except as otherwise required in this CODE, one ENCLOSURE may surround multiple AQUATIC VENUES at one facility.	Decks and Equipment	Barriers and Enclosures
4.8.6.5.2 Wading Pools (Barriers and Enclosures)	Wading Pools WADING POOLS shall not require separation from other WADING POOLS by a BARRIER. Refer to MAHC 4.12.9 for additional guidance about WADING POOLS.	Decks and Equipment	Barriers and Enclosures
4.8.7.1A No Hazard (Aquatic Venue Cleaning Systems)	No Hazard The cleaning system provided shall not create an entanglement or suction entrapment hazard or interfere with the operation or use of the AQUATIC VENUE.	Decks and Equipment	Aquatic Venue Cleaning Systems
4.8.7.2 Common Cleaning Equipment (Aquatic Venue Cleaning Systems)	Common Cleaning Equipment If there are multiple AQUATIC VENUES at one AQUATIC FACILITY, the AQUATIC FACILITY may use common cleaning equipment.	Decks and Equipment	Aquatic Venue Cleaning Systems
4.8.7.3 Integral Vacuum Systems (Aquatic Venue Cleaning Systems)	Integral Vacuum Systems Use of integral vacuum systems, meaning a vacuum system that uses the main circulating pump or a dedicated vacuum pump connect to the POOL with PVC piping and terminating at the POOL with a flush-mounted vacuum port fitting, shall be prohibited.	Decks and Equipment	Aquatic Venue Cleaning Systems
4.8.7.4 GFCI Power (Aquatic Venue Cleaning Systems)	GFCI Power Where used, PORTABLE VACUUM cleaning equipment shall be powered by circuits having GROUND-FAULT CIRCUIT INTERRUPTERS.	Decks and Equipment	Aquatic Venue Cleaning Systems
4.8.7.5 Low Voltage (Aquatic Venue Cleaning Systems)	Low Voltage Any ROBOTIC CLEANERS shall utilize low voltage for all components that are immersed in the POOL water.	Decks and Equipment	Aquatic Venue Cleaning Systems
4.8.7.6A GFCI Connection (Aquatic Venue Cleaning Systems)	GFCI Connection Any ROBOTIC CLEANER power supply shall be connected to a circuit equipped with a ground fault interrupter, and should not be operated using an extension cord.	Decks and Equipment	Aquatic Venue Cleaning Systems
4.9.1.1.1 Nonabsorbent Material (Equipment Room)	Nonabsorbent Material The EQUIPMENT AREA or ROOM floor shall be of concrete or other suitable material having a smooth slip resistant finish.	Filter/Equipment Room	Equipment Room
4.9.1.1.1.1 Positive Drainage (Equipment Room)	Positive Drainage The EQUIPMENT AREA or ROOM floor shall have positive drainage, including a sump drain pump if necessary.	Filter/Equipment Room	Equipment Room
4.9.1.1.2 Floor Slope (Equipment Room)	Floor Slope Floors shall have a slope toward the floor drain and/or sump drain pump adequate to prevent standing water at all times.	Filter/Equipment Room	Equipment Room
4.9.1.1.3 Opening (Equipment Room)	Opening The opening to the EQUIPMENT ROOM or area shall be designed to provide access for all anticipated equipment.	Filter/Equipment Room	Equipment Room
4.9.1.1.4 Hose Bibb (Equipment Room)	Hose Bibb At least one hose bibb with BACKFLOW preventer shall be located in the EQUIPMENT ROOM or be accessible within an adequate distance of the EQUIPMENT ROOM so that a hose can service the entire EQUIPMENT ROOM.	Filter/Equipment Room	Equipment Room
4.9.1.2.1 Size (Equipment Room)	Size The size of the EQUIPMENT ROOM or area shall provide working space to perform routine operations and equipment service.	Filter/Equipment Room	Equipment Room
4.9.1.2.1.1 Adequate Storage Space (Equipment Room)	Adequate Storage Space EQUIPMENT ROOMS also intended for STORAGE shall have adequate space provided for such STORAGE, without reducing the working spaces.	Filter/Equipment Room	Equipment Room
4.9.1.2.2 Lighting (Equipment Room)	Lighting EQUIPMENT ROOMS or areas shall be lighted to provide 30 foot candles (323 lux) of illumination at floor level in accordance with IESNA guidelines.	Filter/Equipment Room	Equipment Room
4.9.1.3.1 Conform to NEC (Equipment Room)	Conform to NEC All electrical wiring shall conform to the edition of NEC adopted by the AHJ.	Filter/Equipment Room	Equipment Room
4.9.1.3.2 Conform to NRTL (Equipment Room)	Conform to NRTL Equipment, components, and their application and installation shall conform to the NRTL listing.	Filter/Equipment Room	Equipment Room
4.9.1.4.1 Code Conformance (Equipment Room)	Equipment room ventilation shall address: 1) Combustion requirements, 2) Heat dissipation from equipment, 3) Humidity from surge or balance tanks, 4) Ventilation to the outside, and 5) Air quality.	Filter/Equipment Room	Equipment Room
4.9.1.5.1 Piping Identified (Equipment Room)	Piping Identified All piping in the EQUIPMENT ROOM shall be permanently identified by its use and the AQUATIC VENUE and AQUATIC FEATURE it serves.	Filter/Equipment Room	Equipment Room
4.9.1.5.1.1 Components to Identify (Equipment Room)	Identification shall be provided for: 1) Main drains and skimmers, 2) Filtered water, 3) Make-up water, 4) Backwash water, 5) Chlorine (or disinfection) feeds, 6) Acid (or pH) feeds, 7) Compressed air lines, 8) Gutters, 9) Chemical sample piping, and 10) Pool heating lines.	Filter/Equipment Room	Equipment Room
4.9.1.5.2 Piping Marked (Equipment Room)	Piping Marked All piping shall be marked with directional arrows as necessary to determine flow direction.	Filter/Equipment Room	Equipment Room
4.9.1.5.3 Valves Identified (Equipment Room)	Valves Identified All valves shall be clearly identified by number with a brass tag, plastic laminate tags, or permanently affixed alternate.	Filter/Equipment Room	Equipment Room
4.9.1.5.3.1 Valves Described (Equipment Room)	Valves Described Valves shall be described as to their function and referenced in the operating instruction manual.	Filter/Equipment Room	Equipment Room
4.9.1.5.3.2 Piping Diagram (Equipment Room)	Piping Diagram A water-resistant, easily read, wall-mounted piping diagram shall be furnished and installed inside the EQUIPMENT ROOM.	Filter/Equipment Room	Equipment Room
4.9.1.6A Equipment Rooms Containing Combustion Equipment [N/A] (Equipment Room)	Equipment Rooms Containing Combustion Equipment [N/A]	Filter/Equipment Room	Equipment Room
4.9.1.7.1.1A Contaminated Air (Equipment Room)	Contaminated Air Combustion equipment, air-handling equipment, and electrical equipment shall not be exposed to air contaminated with CORROSIVE chemical fumes or vapors.	Filter/Equipment Room	Equipment Room
4.9.1.7.1.2A Equipment Restrictions (Equipment Room)	Equipment Restrictions Spaces containing combustion equipment, air handling equipment, and/or electrical equipment and spaces sharing air distribution with spaces containing such equipment shall not be used as CHEMICAL STORAGE SPACES at the same time.	Filter/Equipment Room	Equipment Room
4.9.1.7.1.2.1 Certified, Listed, and Labeled (Equipment Room)	Certified, Listed, and Labeled Exception: Equipment CERTIFIED, LISTED, AND LABELED for use in that atmosphere shall be acceptable, where approved by the AHJ.	Filter/Equipment Room	Equipment Room
4.9.1.7.1.3A Isolated (Equipment Room)	Isolated Spaces containing combustion equipment, air-handling equipment, and/or electrical equipment and spaces sharing air distribution with spaces containing such equipment shall be isolated from CHEMICAL STORAGE SPACE air.	Filter/Equipment Room	Equipment Room
4.9.1.7.2.1A Between Equipment and Chemical Storage (Equipment Room)	Between Equipment and Chemical Storage A door or doors shall not be installed in a wall between such EQUIPMENT ROOMS and an interior CHEMICAL STORAGE SPACE.	Filter/Equipment Room	Equipment Room
4.9.1.7.2.2A No Openings (Equipment Room)	No Openings There shall be no ducts, grilles, pass-throughs, or other openings connecting such EQUIPMENT ROOMS to CHEMICAL STORAGE SPACES, except as permitted by the fire CODE.	Filter/Equipment Room	Equipment Room
4.9.1.7.2.3A Indoor Aquatic Facility Air (Equipment Room)	Indoor Aquatic Facility Air Spaces containing combustion equipment, air-handling equipment, and/or electrical equipment and spaces sharing air distribution with spaces containing such equipment shall be isolated from INDOOR AQUATIC FACILITY air.	Filter/Equipment Room	Equipment Room
4.9.1.7.2.3.1 Certified, Listed, and Labeled Equipment (Equipment Room)	Certified, Listed, and Labeled Equipment Exception: Equipment CERTIFIED, LISTED, AND LABELED for the atmosphere shall be acceptable.	Filter/Equipment Room	Equipment Room
4.9.1.7.2.4A No Openings (Equipment Room)	No Openings There shall be no ducts, grilles, pass-throughs, or other openings connecting such spaces to an INDOOR AQUATIC FACILITY.	Filter/Equipment Room	Equipment Room
4.9.1.7.2.4.1 Air Handlers (Equipment Room)	Air Handlers Ducts which connect the INDOOR AQUATIC FACILITY to the duct connections of air handlers shall not be construed as connecting the air-handler space to the INDOOR AQUATIC FACILITY.	Filter/Equipment Room	Equipment Room
4.9.1.7.2.4.2 HVAC Equipment (Equipment Room)	HVAC Equipment Exception: HVAC equipment which is rated for INDOOR AQUATIC FACILITY atmosphere and which serves only that INDOOR AQUATIC FACILITY shall be acceptable.	Filter/Equipment Room	Equipment Room
4.9.1.7.2.5A Openings / Gaps (Equipment Room)	Openings / Gaps Where building construction leaves any openings or gaps between floors and walls, or between walls and other walls, or between walls and ceilings, such gaps shall be permanently sealed against air leakage.	Filter/Equipment Room	Equipment Room
4.9.1.7.3.1A Floor Slope (Equipment Room)	Floor Slope Where a door or doors must be installed in a wall between an EQUIPMENT ROOM and an INDOOR AQUATIC FACILITY, the floor of the EQUIPMENT ROOM shall slope per local building requirements back into the EQUIPMENT ROOM in such a way as to prevent any equipment-room spills from running under the door into the INDOOR AQUATIC FACILITY.	Filter/Equipment Room	Equipment Room
4.9.1.7.3.1.1 Four Inches (Equipment Room)	Four Inches Exception: This requirement may be met by a floor all of which is at least 4 inches (10.2 cm) below the level of the nearest part of the INDOOR AQUATIC FACILITY floor.	Filter/Equipment Room	Equipment Room
4.9.1.7.3.1.2 Dike (Equipment Room)	Dike Exception: This requirement may be met by a continuous dike not less than 4 inches (10.2 cm) high located entirely within the EQUIPMENT ROOM, which will prevent spills from reaching the INDOOR AQUATIC FACILITY floor.	Filter/Equipment Room	Equipment Room
4.9.1.7.3.1.3 Floor Drains (Equipment Room)	Floor Drains Equipment-room floor drains may be required by the AHJ.	Filter/Equipment Room	Equipment Room
4.9.1.7.3.2A Automatic Closer (Equipment Room)	Automatic Closer Such door or doors between an EQUIPMENT ROOM and an INDOOR AQUATIC FACILITY shall be equipped with an automatic closer.	Filter/Equipment Room	Equipment Room
4.9.1.7.3.2.1 Maintained to Close Reliably (Equipment Room)	Maintained to Close Reliably The door, frame, and automatic closer shall be installed and maintained so as to ensure that the door closes completely and latches without human assistance.	Filter/Equipment Room	Equipment Room
4.9.1.7.3.3A Automatic Lock (Equipment Room)	Automatic Lock Such door or doors between an EQUIPMENT ROOM and an INDOOR AQUATIC FACILITY shall be equipped with an automatic lock.	Filter/Equipment Room	Equipment Room
4.9.1.7.3.3.1A Restrict Access (Equipment Room)	Restrict Access Such lock shall require a key or combination to open from the INDOOR AQUATIC FACILITY side.	Filter/Equipment Room	Equipment Room
4.9.1.7.3.3.2 One Hand (Equipment Room)	One Hand Such lock shall be so designed and installed as to be opened by one hand from the inside of the room under all circumstances, without the use of a key or tool.	Filter/Equipment Room	Equipment Room
4.9.1.7.3.4 Warning Sign (Equipment Room)	Warning Sign Such doors shall be equipped with permanent signage warning against unauthorized entry.	Filter/Equipment Room	Equipment Room
4.9.1.7.3.5 Gasket (Equipment Room)	Gasket All sides of such doors shall be equipped with a gasket.	Filter/Equipment Room	Equipment Room
4.9.1.7.3.5.1 Prevent Air Passage (Equipment Room)	Prevent Air Passage The gasket shall be so installed as to prevent the passage of air, fumes, or vapors when the door is closed.	Filter/Equipment Room	Equipment Room
4.9.1.7.3.6 Not Relief (Equipment Room)	Not Relief This section shall not be construed as granting relief from MAHC 4.9.1.7.2.1.	Filter/Equipment Room	Equipment Room
4.9.1.8.1A Access Space (Equipment Room)	Access Space Where ventilation, air filtration, or space dehumidification, heating, or cooling for an INDOOR AQUATIC FACILITY is by mechanical equipment located in an EQUIPMENT ROOM, adequate access space shall be provided to allow for inspection and service.	Filter/Equipment Room	Equipment Room
4.9.1.8.1.1A Size Requirements (Equipment Room)	The access spaces shall be the greater of: 1) Those required by OSHA, NEC, National Fuel Gas Code, or other official requirements; or 2) The equipment-manufacturers’ recommendations.	Filter/Equipment Room	Equipment Room
4.9.1.8.2A Adequate Space (Equipment Room)	Adequate Space Where ventilation, air filtration, or space heating or cooling for an INDOOR AQUATIC FACILITY is beside mechanical equipment located in an EQUIPMENT ROOM, adequate space for required straight lengths of duct shall be provided as the greater of those described in AMCA 201, SMACNA Duct Manual, ACCA Manual SPS Sec. 13, or the equipment manufacturer’s recommendations.	Filter/Equipment Room	Equipment Room
4.9.1.8.3A Minimize Hazards (Equipment Room)	Minimize Hazards Where an EQUIPMENT ROOM contains equipment requiring regular service or maintenance, the room shall be so designed and constructed as to minimize the hazards of such maintenance and service.	Filter/Equipment Room	Equipment Room
4.9.1.8.3.1 Ladder Installed (Equipment Room)	Ladder Installed Where a ladder will be required for service or maintenance of equipment, other permanently installed equipment shall not be so located as to interfere with the use of the ladder.	Filter/Equipment Room	Equipment Room
4.9.1.8.3.2 Alternative Access (Equipment Room)	Alternative Access Where a ladder cannot be safely or practically used to service equipment where any serviceable component is more than 6.5 feet (2.0 m) above the floor, a mezzanine floor, platform, or other arrangement for safe access shall be provided.	Filter/Equipment Room	Equipment Room
4.9.1.8.3.2.1 Exception (Equipment Room)	Exception Exception: Where otherwise specifically allowed by OSHA.	Filter/Equipment Room	Equipment Room
4.9.1.8.3.2.2 Stricter Requirements (Equipment Room)	Stricter Requirements Exception: Where OSHA or other applicable CODES or STANDARDs have stricter requirements, those stricter requirements shall prevail.	Filter/Equipment Room	Equipment Room
4.9.1.8.4A Refrigeration Equipment (Equipment Room)	Refrigeration Equipment Where refrigeration equipment such as an air-conditioner or dehumidifier is located indoors in a building intended for occupation, arrangements for refrigerant relief (if any) shall be according to the applicable mechanical CODE or other applicable CODE.	Filter/Equipment Room	Equipment Room
4.9.2A Chemical Storage Spaces (Chemical Storage Spaces)	Chemical Storage Spaces Nothing in this section shall be construed as providing relief from applicable requirements of fire CODES, mechanical CODES, electrical CODES, etc.	Filter/Equipment Room	Chemical Storage Spaces
4.9.2.1.1 Stored Outdoors (Chemical Storage Spaces)	Stored Outdoors If POOL chemicals, acids, salt, oxidizing cleaning materials, or other CORROSIVE or oxidizing chemicals are STORED outdoors, they shall be stored in a well-ventilated protective area with an installed BARRIER to prevent unauthorized access as per MAHC 4.9.2.3.	Filter/Equipment Room	Chemical Storage Spaces
4.9.2.1.2 Minimize Vapors (Chemical Storage Spaces)	Minimize Vapors Where such materials must be stored in a building intended for occupancy, the transfer of chemical fumes and vapors from the CHEMICAL STORAGE SPACE to other parts of the building shall be minimized.	Filter/Equipment Room	Chemical Storage Spaces
4.9.2.1.3A Dedicated Space (Chemical Storage Spaces)	Dedicated Space At least one space dedicated to CHEMICAL STORAGE SPACE shall be provided to allow safe STORAGE of the chemicals present.	Filter/Equipment Room	Chemical Storage Spaces
4.9.2.1.4A Eyewash (Chemical Storage Spaces)	Eyewash In all CHEMICAL STORAGE SPACES in which POOL chemicals will be STORED, an emergency eyewash station shall be provided.	Filter/Equipment Room	Chemical Storage Spaces
4.9.2.1.4.1A AHJ Requirements (Chemical Storage Spaces)	AHJ Requirements If more stringent requirements are dictated by the AHJ, then those shall govern and be applicable.	Filter/Equipment Room	Chemical Storage Spaces
4.9.2.2.1 Foreseeable Hazards (Chemical Storage Spaces)	Foreseeable Hazards The construction of the CHEMICAL STORAGE SPACE shall take into account the foreseeable hazards.	Filter/Equipment Room	Chemical Storage Spaces
4.9.2.2.2 Protected (Chemical Storage Spaces)	Protected The construction of the CHEMICAL STORAGE SPACE shall, to the extent practical, protect the STORED materials against tampering, wild fires, unintended exposure to water, etc.	Filter/Equipment Room	Chemical Storage Spaces
4.9.2.2.3A Floor (Chemical Storage Spaces)	Floor The floor or DECK of the CHEMICAL STORAGE SPACE shall be protected against substantial chemical damage.	Filter/Equipment Room	Chemical Storage Spaces
4.9.2.2.4 Minimize Fumes (Chemical Storage Spaces)	Minimize Fumes The construction and operation of a CHEMICAL STORAGE SPACE shall minimize the transfer of chemical fumes into any INTERIOR SPACE of a building intended for occupation.	Filter/Equipment Room	Chemical Storage Spaces
4.9.2.2.5 Surfaces (Chemical Storage Spaces)	Surfaces Any walls, floors, doors, ceilings, and other building surfaces of an interior CHEMICAL STORAGE SPACE shall join each other tightly.	Filter/Equipment Room	Chemical Storage Spaces
4.9.2.2.6A No Openings (Chemical Storage Spaces)	No Openings There shall be no permanent or semi-permanent opening between a CHEMICAL STORAGE SPACE and any other INTERIOR SPACE of a building intended for occupation unless compliant with MAHC 4.9.2.4.3, 4.9.2.4.4, and 4.9.2.4.5.	Filter/Equipment Room	Chemical Storage Spaces
4.9.2.3.1 Outdoor Equipment (Chemical Storage Spaces)	Outdoor Equipment Equipment listed for outdoor use may be located in an exterior CHEMICAL STORAGE SPACES as permitted.	Filter/Equipment Room	Chemical Storage Spaces
4.9.2.3.2A Fencing (Chemical Storage Spaces)	Fencing Exterior CHEMICAL STORAGE SPACES not joined to a wall of a building shall be completely enclosed by fencing that is at least 6 feet (1.8 m) high and meets the non-climbability requirements of MAHC 4.8.6.2.1.	Filter/Equipment Room	Chemical Storage Spaces
4.9.2.3.3 Gate (Chemical Storage Spaces)	Gate Fencing shall be equipped with a self-closing and self-latching gate having a permanent locking device.	Filter/Equipment Room	Chemical Storage Spaces
4.9.2.4.1A Signage (Chemical Storage Spaces)	All doors opening into chemical storage spaces shall be equipped with permanent signage: 1) Warning against unauthorized entry, and 2) Specifying the expected hazards, and 3) Specifying the location of the associated SDS forms, and 4) Product chemical hazard NFPA chart.	Filter/Equipment Room	Chemical Storage Spaces
4.9.2.4.2A Emergency Egress (Chemical Storage Spaces)	Emergency Egress Where a single door is the only means of egress from a CHEMICAL STORAGE SPACE, the door shall be equipped with an emergency-egress device.	Filter/Equipment Room	Chemical Storage Spaces
4.9.2.4.3A Interior Door (Chemical Storage Spaces)	Interior Door Where a CHEMICAL STORAGE SPACE door must open to an INTERIOR SPACE, spill containment shall be provided to prevent spilled chemicals from leaving the CHEMICAL STORAGE SPACE.	Filter/Equipment Room	Chemical Storage Spaces
4.9.2.4.4A Equipment Space (Chemical Storage Spaces)	Equipment Space Where a CHEMICAL STORAGE SPACE door must open to an INTERIOR SPACE, the door shall not open to a space containing combustion equipment, air-handling equipment, or electrical equipment.	Filter/Equipment Room	Chemical Storage Spaces
4.9.2.4.4.1A Corrosive (Chemical Storage Spaces)	Corrosive Such door shall be acceptable where all equipment thus exposed is listed for the CORROSIVE atmosphere.	Filter/Equipment Room	Chemical Storage Spaces
4.9.2.4.5 Interior Opening (Chemical Storage Spaces)	Interior Opening Where a CHEMICAL STORAGE SPACE door must open to an INTERIOR SPACE, such door shall have all of the following requirements outlined from MAHC 4.9.2.4.5.1 to 4.9.2.4.5.7.2.	Filter/Equipment Room	Chemical Storage Spaces
4.9.2.4.5.1 Corrosion-Resistant (Chemical Storage Spaces)	Corrosion-Resistant Such doors shall be constructed of corrosion-resistant materials.	Filter/Equipment Room	Chemical Storage Spaces
4.9.2.4.5.2A Automatic Lock (Chemical Storage Spaces)	Automatic Lock Such doors shall be equipped with a corrosion-resistant, automatic lock to prevent unauthorized entry.	Filter/Equipment Room	Chemical Storage Spaces
4.9.2.4.5.2.1 Key or Combination (Chemical Storage Spaces)	Key or Combination Such lock shall require a key or combination to open from the outside into the CHEMICAL STORAGE SPACE.	Filter/Equipment Room	Chemical Storage Spaces
4.9.2.4.5.2.2 Opened (Chemical Storage Spaces)	Opened Such lock shall be so designed and installed as to be capable of being opened by one hand from the inside of the CHEMICAL STORAGE SPACE without the use of a key or tool.	Filter/Equipment Room	Chemical Storage Spaces
4.9.2.4.5.3 Supported (Chemical Storage Spaces)	Supported Such doors shall be supported on corrosion-resistant hinges, tracks, or other supports.	Filter/Equipment Room	Chemical Storage Spaces
4.9.2.4.5.4 Air Leakage (Chemical Storage Spaces)	Air Leakage Such doors shall be equipped with suitable gaskets or seals on the top and all sides to minimize air leakage between the door and the door frame.	Filter/Equipment Room	Chemical Storage Spaces
4.9.2.4.5.5 Floor (Chemical Storage Spaces)	Floor Such doors shall be equipped with a floor or threshold seal to minimize air leakage between the door and the floor or threshold.	Filter/Equipment Room	Chemical Storage Spaces
4.9.2.4.5.6 Automatic Closer (Chemical Storage Spaces)	Automatic Closer Such doors shall be equipped with an automatic door closer that will completely close the door and latch without human assistance.	Filter/Equipment Room	Chemical Storage Spaces
4.9.2.4.5.6.1 Air Pressure (Chemical Storage Spaces)	Air Pressure The door closer shall be able to close the door completely against the specified difference in air pressure.	Filter/Equipment Room	Chemical Storage Spaces
4.9.2.4.5.7 Limit Switch (Chemical Storage Spaces)	Limit Switch Such doors shall be equipped with a limit switch and an alarm that will sound if the door remains open for more than 30 minutes.	Filter/Equipment Room	Chemical Storage Spaces
4.9.2.4.5.7.1 Alarm (Chemical Storage Spaces)	Alarm This alarm shall have a minimum output level of 85 dbA at 10 feet (3.0 m).	Filter/Equipment Room	Chemical Storage Spaces
4.9.2.4.5.7.2 Loss of Air Pressure (Chemical Storage Spaces)	Loss of Air Pressure Where an open door will result in loss of air-pressure difference, this requirement can be met by the audible alarm required under MAHC 4.9.2.5.2.4.	Filter/Equipment Room	Chemical Storage Spaces
4.9.2.5.1A No Air Movement (Chemical Storage Spaces)	No Air Movement There shall be no transfer grille, pass-through grille, louver, or other device or opening that will allow air movement from the CHEMICAL STORAGE SPACE into any other INTERIOR SPACE of a building intended for occupancy or into another CHEMICAL STORAGE SPACE.	Filter/Equipment Room	Chemical Storage Spaces
4.9.2.5.2A Electrical Conduit System (Chemical Storage Spaces)	Electrical Conduit System Interior CHEMICAL STORAGE SPACES that share any building surface (wall, floor, ceiling, door, etc.) with any other INTERIOR SPACE shall be equipped with a ventilation system that operates continuously and ensures that all air movement is from all other INTERIOR SPACES and toward the CHEMICAL STORAGE SPACE.	Filter/Equipment Room	Chemical Storage Spaces
4.9.2.5.2.1 Additional Interior Space (Chemical Storage Spaces)	Additional Interior Space Interior CHEMICAL STORAGE SPACES that share an electrical conduit system with any other INTERIOR SPACE shall be equipped with a ventilation system that operates continuously and ensures that all air movement is from all other INTERIOR SPACES and toward the CHEMICAL STORAGE SPACE.	Filter/Equipment Room	Chemical Storage Spaces
4.9.2.5.2.2A Pressure Difference (Chemical Storage Spaces)	Pressure Difference This pressure difference shall be maintained by a continuously operated exhaust system used for no other purpose than to remove air from that one CHEMICAL STORAGE SPACE.	Filter/Equipment Room	Chemical Storage Spaces
4.9.2.5.2.3 Separate Exhaust System (Chemical Storage Spaces)	Separate Exhaust System Where more than one CHEMICAL STORAGE SPACE is present, a separate exhaust system shall be provided for each CHEMICAL STORAGE SPACE.	Filter/Equipment Room	Chemical Storage Spaces
4.9.2.5.2.3.1 Airflow Rate (Chemical Storage Spaces)	The exhaust airflow rate shall be the greater of the: 1) OSHA requirements for working in such enclosed spaces, or 2) Amount needed to maintain the concentration of vapors or fumes below the PEL for the expected exposure time (defined by 29 CFR 1910.1000 (OSHA)) for each stored chemical, or 3) Amount specified by International Mechanical Code, or 4) Amount specified by the Uniform Mechanical Code…	Filter/Equipment Room	Chemical Storage Spaces
4.9.2.5.2.4A Alarm (Chemical Storage Spaces)	Alarm The function of this exhaust system shall be MONITORED continuously by an audible differential-pressure alarm system which shall sound if the specified differential air pressure is not maintained for a period of thirty minutes.	Filter/Equipment Room	Chemical Storage Spaces
4.9.2.5.2.4.1 Minimum Output (Chemical Storage Spaces)	Minimum Output This alarm shall have a minimum output level of 85 dbA at 10 feet (3.0 m).	Filter/Equipment Room	Chemical Storage Spaces
4.9.2.5.2.4.2 Manual Reset (Chemical Storage Spaces)	Manual Reset The specified alarm shall require manual reset to silence it.	Filter/Equipment Room	Chemical Storage Spaces
4.9.2.6.1A No Air Movement (Chemical Storage Spaces)	No Air Movement No duct shall allow air movement from the CHEMICAL STORAGE SPACE into any other INTERIOR SPACE of a building intended for occupation or into any other CHEMICAL STORAGE SPACE.	Filter/Equipment Room	Chemical Storage Spaces
4.9.2.6.2 Chemical Storage (Chemical Storage Spaces)	Chemical Storage Air ducts shall not enter or pass through an interior CHEMICAL STORAGE SPACE.	Filter/Equipment Room	Chemical Storage Spaces
4.9.2.6.2.1 Corrosion-Resistant (Chemical Storage Spaces)	Corrosion-Resistant Exception: A corrosion-resistant duct used for no other purpose than to exhaust air from the CHEMICAL STORAGE SPACE shall be acceptable.	Filter/Equipment Room	Chemical Storage Spaces
4.9.2.6.2.1.1 Building Exterior (Chemical Storage Spaces)	Building Exterior This corrosion-resistant duct shall exhaust to the exterior and must end at a point on the exterior of the building, at least 20 feet (6.1 m) from any air intake for breathing air, cooling air, or combustion air.	Filter/Equipment Room	Chemical Storage Spaces
4.9.2.6.2.2 Makeup Air (Chemical Storage Spaces)	Makeup Air Exception: A duct used for no other purpose than to supply makeup air to the CHEMICAL STORAGE SPACE shall be acceptable.	Filter/Equipment Room	Chemical Storage Spaces
4.9.2.6.2.2.1 Building Exterior (Chemical Storage Spaces)	Building Exterior This makeup air supply duct shall end at a point on the exterior of the building, at least 20 feet (6.1 m) from any air intake for breathing air, cooling air, or combustion air.	Filter/Equipment Room	Chemical Storage Spaces
4.9.2.6.2.3 Other Ducts (Chemical Storage Spaces)	Other Ducts Exception: Any other ducts specifically allowable by applicable building and mechanical CODES where such ducts are corrosion-resistant and joint-free to the extent feasible shall be acceptable.	Filter/Equipment Room	Chemical Storage Spaces
4.9.2.7.1 Not Enter (Chemical Storage Spaces)	Not Enter Pipes and tubes shall not enter or pass through an interior CHEMICAL STORAGE SPACE.	Filter/Equipment Room	Chemical Storage Spaces
4.9.2.7.1.1 Service (Chemical Storage Spaces)	Service Exception: As required to service devices integral to the function of the CHEMICAL STORAGE SPACE, such as pumps, vessels, controls, freeze protection, and SAFETY devices.	Filter/Equipment Room	Chemical Storage Spaces
4.9.2.7.1.2 Automatic Fire Suppression (Chemical Storage Spaces)	Automatic Fire Suppression Exception: As required to allow for automatic fire suppression where required.	Filter/Equipment Room	Chemical Storage Spaces
4.9.2.7.1.3 Drainage (Chemical Storage Spaces)	Drainage Exception: As required for drainage.	Filter/Equipment Room	Chemical Storage Spaces
4.9.2.7.2 Devices (Chemical Storage Spaces)	Devices Piping, tubes, drain bodies, grates, and attachment and restraint devices shall be corrosion-resistant and rated for the chemical environment(s) present including floor drain bodies and grates.	Filter/Equipment Room	Chemical Storage Spaces
4.9.2.7.3 Wall Penetrations (Chemical Storage Spaces)	Wall Penetrations All wall penetrations shall be sealed air-tight.	Filter/Equipment Room	Chemical Storage Spaces
4.9.2.7.3.1 Rating (Chemical Storage Spaces)	Rating All wall penetrations shall be commensurate with the rating of the wall assembly.	Filter/Equipment Room	Chemical Storage Spaces
4.9.2.7.3.2 Sealing Materials (Chemical Storage Spaces)	Sealing Materials Sealing material(s) shall be compatible with the wall assembly and the chemical environment(s) present.	Filter/Equipment Room	Chemical Storage Spaces
4.9.2.8.1 Installed (Chemical Storage Spaces)	Installed No COMBUSTION DEVICE or appliance shall be installed in a CHEMICAL STORAGE SPACE, or in any other place where it will be exposed to the air from a CHEMICAL STORAGE SPACE.	Filter/Equipment Room	Chemical Storage Spaces
4.9.2.8.1.1 Exception (Chemical Storage Spaces)	Exception: A combustion device or appliance which meets all of the following requirements shall be acceptable: 1) The device or appliance is required for one or more processes integral to the function of the room, such as space heat; and 2) The device is listed for such use; and 3) The device as installed is acceptable to the AHJ.	Filter/Equipment Room	Chemical Storage Spaces
4.9.2.9 Electrical Equipment in Chemical Storage Spaces (Chemical Storage Spaces)	Electrical Equipment in Chemical Storage Spaces Electrical equipment and wiring methods used for or in CHEMICAL STORAGE SPACES shall comply with MAHC 4.9.2.	Filter/Equipment Room	Chemical Storage Spaces
4.9.2.10.1 Only Ozone Equipment (Chemical Storage Spaces)	Only Ozone Equipment An ozone EQUIPMENT ROOM shall not be used for STORAGE of chemicals, solvents, or any combustible materials, other than those required for the operation of the recirculation and ozone generating equipment.	Filter/Equipment Room	Chemical Storage Spaces
4.9.2.10.2 Emergency Ventilation (Chemical Storage Spaces)	Emergency Ventilation Rooms which are designed to include ozone equipment shall be equipped with an emergency ventilation system capable of six air changes per hour.	Filter/Equipment Room	Chemical Storage Spaces
4.9.2.10.2.1 Exhaust Intake (Chemical Storage Spaces)	Exhaust Intake The exhaust intake shall be located approximately 6 inches (15.2 cm) from the floor, on the opposite side of the room from the make-up air intake.	Filter/Equipment Room	Chemical Storage Spaces
4.9.2.10.2.2 On Command (Chemical Storage Spaces)	On Command The emergency ventilation system shall be so arranged as to run on command of an ozone-leak alarm or on command of a manual switch.	Filter/Equipment Room	Chemical Storage Spaces
4.9.2.10.2.3 Manual Switch (Chemical Storage Spaces)	Manual Switch The manual emergency ventilation switch shall be located outside the room and near the door to the ozone room.	Filter/Equipment Room	Chemical Storage Spaces
4.9.2.10.3 Below Grade (Chemical Storage Spaces)	Below Grade Ozone rooms which are below grade shall be equipped with forced-draft ventilation capable of six air changes per hour.	Filter/Equipment Room	Chemical Storage Spaces
4.9.2.10.3.1 Exhaust Intake (Chemical Storage Spaces)	Exhaust Intake The exhaust intake shall be located approximately 6 inches (15.2 cm) from the floor, on the opposite side of the room from the make-up air intake.	Filter/Equipment Room	Chemical Storage Spaces
4.9.2.10.3.2 Arranged (Chemical Storage Spaces)	Such ventilation system shall be so arranged as to: 1) Run automatically concurrent with the ozone equipment and for at least a time allowing for 15 air changes after the ozone equipment is stopped, 2) Run upon activation of the ozone detection and alarm system, and 3) Run on command of a manual switch.	Filter/Equipment Room	Chemical Storage Spaces
4.9.2.10.3.3 Manual Ventilation Switch (Chemical Storage Spaces)	Manual Ventilation Switch The manual ventilation switch shall be located outside the room and near the door to the ozone room.	Filter/Equipment Room	Chemical Storage Spaces
4.9.2.10.4 Signage (Chemical Storage Spaces)	Signage In addition to the signs required on all CHEMICAL STORAGE AREAS, a sign shall be posted on the exterior of the entry door, stating “DANGER - GASEOUS OXIDIZER – OZONE” in lettering not less than 4 inches (10.2 cm) high.	Filter/Equipment Room	Chemical Storage Spaces
4.9.2.10.5 Alarm System (Chemical Storage Spaces)	Alarm System Rooms containing ozone generation equipment shall be equipped with an audible and visible ozone detection and alarm system.	Filter/Equipment Room	Chemical Storage Spaces
4.9.2.10.5.1 Requirements (Chemical Storage Spaces)	Requirements The alarm system shall consist of both an audible alarm capable of producing at least 85 decibels at 10 feet distance (3.0 m), and a visible alarm consisting of a flashing light mounted in plain view of the entrance to the ozone-EQUIPMENT ROOM.	Filter/Equipment Room	Chemical Storage Spaces
4.9.2.10.5.2 Sensor (Chemical Storage Spaces)	Sensor The ozone sensor shall be located at a height of 18-24 inches (45.7-61.0 cm) above floor level.	Filter/Equipment Room	Chemical Storage Spaces
4.9.2.10.5.2.1 Measuring (Chemical Storage Spaces)	Measuring The ozone sensor shall be capable of measuring ozone in the range of 0-2 ppm.	Filter/Equipment Room	Chemical Storage Spaces
4.9.2.10.5.3 Ozone Concentration (Chemical Storage Spaces)	Ozone Concentration The alarm system shall alarm when the ozone concentration equals or exceeds 0.1 ppm in the room.	Filter/Equipment Room	Chemical Storage Spaces
4.9.2.10.5.4 Activation (Chemical Storage Spaces)	Activation Activation of the alarm system shall shut off the ozone generating equipment and turn on the emergency ventilation system.	Filter/Equipment Room	Chemical Storage Spaces
4.9.2.11A Gaseous Chlorination Space (Chemical Storage Spaces)	Gaseous Chlorination Space As per MAHC 4.7.3.2.4.1, use of compressed CHLORINE gas shall be prohibited for new construction and after SUBSTANTIAL ALTERATION to existing AQUATIC FACILITIES.	Filter/Equipment Room	Chemical Storage Spaces
4.9.2.11.1 Existing Facilities (Chemical Storage Spaces)	Existing Facilities MAHC 4.9.2.11 shall apply to existing facilities using compressed CHLORINE gas.	Filter/Equipment Room	Chemical Storage Spaces
4.9.2.11.2 Adequate Size (Chemical Storage Spaces)	Adequate Size A gaseous-chlorination space shall be large enough to house the chlorinator, CHLORINE STORAGE tanks, and associated equipment as required.	Filter/Equipment Room	Chemical Storage Spaces
4.9.2.11.3 Secure Tanks (Chemical Storage Spaces)	Secure Tanks A gaseous-chlorination space shall be equipped with facilities for securing tanks.	Filter/Equipment Room	Chemical Storage Spaces
4.9.2.11.4 Not Below Grade (Chemical Storage Spaces)	Not Below Grade A gaseous-chlorination space shall not be located in a basement or otherwise be below grade.	Filter/Equipment Room	Chemical Storage Spaces
4.9.2.11.5 Compressed-Chlorine Gas (Chemical Storage Spaces)	Compressed-Chlorine Gas Where installed indoors, compressed-CHLORINE gas STORAGE containers and associated chlorinating equipment shall be in a separate room constructed to have a fire rating of not less than 1-hour.	Filter/Equipment Room	Chemical Storage Spaces
4.9.2.11.6 Entry Door (Chemical Storage Spaces)	Entry Door The entry door to an indoor gaseous-CHLORINE space shall open to the exterior of the building or structure.	Filter/Equipment Room	Chemical Storage Spaces
4.9.2.11.6.1 Pool or Deck (Chemical Storage Spaces)	Pool or Deck The entry door to an indoor gaseous-CHLORINE space shall not open directly towards a POOL or DECK.	Filter/Equipment Room	Chemical Storage Spaces
4.9.2.11.7 Inspection Window (Chemical Storage Spaces)	Inspection Window An indoor gaseous-CHLORINE space shall be provided with a shatterproof gas-tight inspection window.	Filter/Equipment Room	Chemical Storage Spaces
4.9.2.11.8 Ventilation (Chemical Storage Spaces)	Ventilation Indoor gaseous-chlorination spaces shall be provided with a spark-proof ventilation system capable of 60 air changes per hour.	Filter/Equipment Room	Chemical Storage Spaces
4.9.2.11.8.1 Exhaust-Air Intake (Chemical Storage Spaces)	Exhaust-Air Intake The exhaust-air intake of the ventilation system shall be taken at a point within 6 inches (15.2 cm) of the floor, and on the opposite side of the room from the makeup-air intake.	Filter/Equipment Room	Chemical Storage Spaces
4.9.2.11.8.2 Discharge Point (Chemical Storage Spaces)	The exhaust-air discharge point shall be: 1) Outdoors, and 2) Above adjoining grade level, and 3) At least 20 feet (6.1 m) from any operable window, and 4) At least 20 feet (6.1 m) from any adjacent building.	Filter/Equipment Room	Chemical Storage Spaces
4.9.2.11.8.3 Make-Up Intake (Chemical Storage Spaces)	Make-Up Intake The make-up air intake shall be within 6 inches (15.2 cm) of the ceiling of the space.	Filter/Equipment Room	Chemical Storage Spaces
4.9.2.11.8.3.1 Open Outdoors (Chemical Storage Spaces)	Open Outdoors The make-up air intake shall open directly to the outdoors.	Filter/Equipment Room	Chemical Storage Spaces
4.9.2.11.8.4 Personal Protective Equipment Available (Chemical Storage Spaces)	Personal Protective Equipment Available PPE, consisting of at least a gas mask approved by NIOSH for use with CHLORINE atmospheres, shall be stored directly outside one entrance to an indoor gaseous-chlorination space.	Filter/Equipment Room	Chemical Storage Spaces
4.9.2.11.8.5 SCBA Systems (Chemical Storage Spaces)	SCBA Systems A minimum of two SCBA systems shall be on hand at all times and two QUALIFIED OPERATORS are to be involved in the changing of the tanks.	Filter/Equipment Room	Chemical Storage Spaces
4.9.2.11.8.6 Stationed Outside (Chemical Storage Spaces)	Stationed Outside One of the QUALIFIED OPERATORS should be stationed outside of the chemical room where the QUALIFIED OPERATOR inside can be seen at all times.	Filter/Equipment Room	Chemical Storage Spaces
4.9.2.11.8.7 Emergency Telephone (Chemical Storage Spaces)	Emergency Telephone An emergency direct line telephone shall be located by the door.	Filter/Equipment Room	Chemical Storage Spaces
4.9.2.12.1A Not Required (Chemical Storage Spaces)	Windows in CHEMICAL STORAGE SPACES shall not be required by this CODE.	Filter/Equipment Room	Chemical Storage Spaces
4.9.2.12.2A Requirements (Chemical Storage Spaces)	Where a window is to be installed in an interior wall, ceiling, or door of a chemical storage space, such window shall have the following components: 1) Tempered or plasticized glass, 2) A corrosion-resistant frame, and 3) Incapable of being opened or operated.	Filter/Equipment Room	Chemical Storage Spaces
4.9.2.12.3 Exterior Window (Chemical Storage Spaces)	Any chemical storage space window in an exterior wall or ceiling shall: 1) Be mounted in a corrosion-resistant frame, and 2) Be so protected by a roof, eave, or permanent awning as to minimize the entry of rain or snow in the event of window breakage.	Filter/Equipment Room	Chemical Storage Spaces
4.9.2.13.1 Minimize Leakage (Chemical Storage Spaces)	Minimize Leakage Materials used for sealing and blocking openings in an interior CHEMICAL STORAGE SPACE shall minimize the leakage of air, vapors, or fumes from the CHEMICAL STORAGE SPACE.	Filter/Equipment Room	Chemical Storage Spaces
4.9.2.13.2 Compatible (Chemical Storage Spaces)	Compatible Materials used for sealing and blocking openings in an interior CHEMICAL STORAGE SPACE shall be compatible for use in the environment.	Filter/Equipment Room	Chemical Storage Spaces
4.9.2.13.3 Fire Rating (Chemical Storage Spaces)	Fire Rating Materials used for sealing and blocking openings in an interior CHEMICAL STORAGE SPACE shall be commensurate with the fire rating of the assembly in which they are installed.	Filter/Equipment Room	Chemical Storage Spaces
4.10.1.1 New Construction or Substantial Alteration (General)	New Construction or Substantial Alteration All design provisions shall be required for new construction or SUBSTANTIAL ALTERATION to an existing AQUATIC FACILITY.	Hygiene Facilities	General
4.10.1.1.1 At Time of Adoption (General)	Exception: the following MAHC sections shall be required for all aquatic facilities at time of adoption or within 1 year of adoption as stated: 1) MAHC 4.10.4.5: Diaper-changing stations, 2) MAHC 4.10.4.6.5: Soap Dispensers, and 3) MAHC 4.10.4.6.9: Trash Can	Hygiene Facilities	General
4.10.1.2A Minimum to Provide (General)	Minimum to Provide AQUATIC FACILITIES shall provide HYGIENE FACILITIES that include, at a minimum, toilets, urinals, SHOWERS, DIAPER-CHANGING STATIONS, and other HYGIENE FIXTURES, as specified herein.	Hygiene Facilities	General
4.10.1.3 Construction (General)	Construction HYGIENE FACILITIES shall be constructed in accordance with applicable state and local CODES or as modified herein.	Hygiene Facilities	General
4.10.1.4 Minimum Toilets, Urinals, and Other Fixtures (General)	The minimum number of toilets, urinals, and other hygiene fixtures provided, excluding showers, shall be the greater of the following two options: 1) In accordance with applicable state and local codes, or 2) Based upon maximum theoretical peak occupancy of each aquatic venue.	Hygiene Facilities	General
4.10.1.5A Theoretical Peak Occupancy (General)	Theoretical Peak Occupancy THEORETICAL PEAK OCCUPANCY for all AQUATIC VENUES shall be calculated as defined in MAHC 4.1.2.3.5.3.	Hygiene Facilities	General
4.10.2.1A Distance (Location)	Distance Except as required in MAHC 4.10.2.2, a drinking fountain, toilet, HAND WASH STATION, and DIAPER-CHANGING STATION shall be located no greater than 300 feet (91 m) walking distance from each AQUATIC VENUE.	Hygiene Facilities	Location
4.10.2.2A Children Less than Five Years of Age (Location)	Children Less than Five Years of Age An AQUATIC VENUE designed primarily for use by children less than 5 years of age shall have a drinking fountain, toilet, HAND WASH STATION, and DIAPER-CHANGING STATION located no greater than 200 feet (61 m) walking distance and in clear view from the nearest entry/exit of the AQUATIC VENUE.	Hygiene Facilities	Location
4.10.3.1 Floors (Design and Construction)	Floors The floors of HYGIENE FACILITIES and dressing areas serving AQUATIC FACILITIES shall have a smooth, easy-to-clean, impervious-to-water, slip-resistant surface.	Hygiene Facilities	Design and Construction
4.10.3.1.1 Coefficient of Friction (Design and Construction)	Coefficient of Friction All surfaces required to be slip-resistant shall have a minimum dynamic coefficient of friction at least equal to the requirements of ANSI A137.1-2012 for that installation as measured by the DCOF AcuTest.	Hygiene Facilities	Design and Construction
4.10.3.2A Floor Base (Design and Construction)	Floor Base A hard, smooth, impervious-to-water, easy-to-clean base shall provide a sealed, coved juncture between the wall and floor and extend upward on the wall at least 6 inches (15.2 cm).	Hygiene Facilities	Design and Construction
4.10.3.3 Floor Drains (Design and Construction)	Floor Drains Floor drains shall be installed in HYGIENE FACILITIES and dressing areas where PLUMBING FIXTURES are located.	Hygiene Facilities	Design and Construction
4.10.3.3.1A Opening Grill Covers (Design and Construction)	Opening Grill Covers Floor drain opening grill covers shall be ½-inch (1.3 cm) or less in width or diameter.	Hygiene Facilities	Design and Construction
4.10.3.3.2A Sloped to Drain (Design and Construction)	Sloped to Drain Floors shall be sloped to drain water or other liquids.	Hygiene Facilities	Design and Construction
4.10.3.3.2.1 Accessible Routes (Design and Construction)	Accessible Routes Where DECK areas serve as ACCESSIBLE ROUTES or portions thereof, slopes in any direction shall not exceed ADA Standards and MAHC 4.8.1.3.1.	Hygiene Facilities	Design and Construction
4.10.3.4 Partitions and Enclosures (Design and Construction)	Partitions and Enclosures Partitions and ENCLOSURES adjacent to HYGIENE FACILITIES shall have a smooth, easy-to-clean, impervious surface.	Hygiene Facilities	Design and Construction
4.10.3.5A Hose Bibb (Design and Construction)	Hose Bibb At least one hose bibb or other potable water source capable of connecting a hose shall be located in each HYGIENE FACILITY to facilitate cleaning.	Hygiene Facilities	Design and Construction
4.10.4.1.1A Protected (Plumbing Fixture Requirements)	Protected PLUMBING FIXTURES shall be installed and operated in a manner to adequately protect the potable water supply from back siphonage or BACKFLOW in accordance with local, state or federal regulation.	Hygiene Facilities	Plumbing Fixture Requirements
4.10.4.1.2 Easily Cleaned (Plumbing Fixture Requirements)	Easily Cleaned PLUMBING FIXTURES shall be designed so that they may be readily and frequently cleaned, SANITIZED, and DISINFECTED.	Hygiene Facilities	Plumbing Fixture Requirements
4.10.4.1.3A Toilet Counts (Plumbing Fixture Requirements)	Toilet Counts Total toilet or urinal counts shall be in accordance with applicable state and local CODES or as modified herein.	Hygiene Facilities	Plumbing Fixture Requirements
4.10.4.1.4 Hand Wash Sink (Plumbing Fixture Requirements)	Hand Wash Sink Hand wash sink counts shall be in accordance with applicable state and local CODES or as modified herein.	Hygiene Facilities	Plumbing Fixture Requirements
4.10.4.2.1A Count (Plumbing Fixture Requirements)	Count The minimum number of CLEANSING SHOWERS shall be one per sex for AQUATIC FACILITIES less than 4000 square feet (372 m2) in collective AQUATIC VENUE surface area.	Hygiene Facilities	Plumbing Fixture Requirements
4.10.4.2.1.1 Additional Cleansing Showers (Plumbing Fixture Requirements)	Additional Cleansing Showers An additional CLEANSING SHOWER per sex shall be added for each additional 4000 square feet (372 m2) of AQUATIC VENUE space or portion thereof.	Hygiene Facilities	Plumbing Fixture Requirements
4.10.4.2.2 Distributed (Plumbing Fixture Requirements)	Distributed CLEANSING SHOWERS shall be evenly distributed between sexes, as applicable.	Hygiene Facilities	Plumbing Fixture Requirements
4.10.4.2.3A Location (Plumbing Fixture Requirements)	Location CLEANSING SHOWERS shall be located in a HYGIENE FACILITY that is near the entrance and within clear view of the AQUATIC VENUE.	Hygiene Facilities	Plumbing Fixture Requirements
4.10.4.2.4A Enclosed (Plumbing Fixture Requirements)	Enclosed Entryways to private or group CLEANSING SHOWER areas shall be enclosed by a door or curtain.	Hygiene Facilities	Plumbing Fixture Requirements
4.10.4.2.4.1 Doors (Plumbing Fixture Requirements)	Doors SHOWER doors shall be of a smooth, hard, easy-to-clean material.	Hygiene Facilities	Plumbing Fixture Requirements
4.10.4.2.4.2 Curtains (Plumbing Fixture Requirements)	Curtains SHOWER curtains shall be of a smooth, easy-to-clean material.	Hygiene Facilities	Plumbing Fixture Requirements
4.10.4.2.5 Soap Dispenser (Plumbing Fixture Requirements)	Soap Dispenser CLEANSING SHOWERS shall be supplied with soap and a soap dispenser adjacent to the SHOWER.	Hygiene Facilities	Plumbing Fixture Requirements
4.10.4.2.6A Exemption (Plumbing Fixture Requirements)	Exemption AQUATIC VENUES located in lodging and residential settings shall be exempt from MAHC 4.10.4.2.	Hygiene Facilities	Plumbing Fixture Requirements
4.10.4.3.1 Minimum and Location (Plumbing Fixture Requirements)	Minimum and Location A minimum of one RINSE SHOWER shall be provided on the DECK near an entry point to the AQUATIC VENUE.	Hygiene Facilities	Plumbing Fixture Requirements
4.10.4.3.2 Temperature (Plumbing Fixture Requirements)	Temperature Water used for RINSE SHOWERS may be at ambient temperature.	Hygiene Facilities	Plumbing Fixture Requirements
4.10.4.3.3A Floor Sloped (Plumbing Fixture Requirements)	Floor Sloped Floors of RINSE SHOWERS shall be sloped to drain wastewater away from the AQUATIC VENUE and meet local applicable CODES.	Hygiene Facilities	Plumbing Fixture Requirements
4.10.4.3.4A Large Aquatic Facilities (Plumbing Fixture Requirements)	Large Aquatic Facilities RINSE SHOWERS in AQUATIC FACILITIES greater than 7500 square feet (697 m2) of water surface area shall be situated adjacent to each AQUATIC VENUE entry point or arranged to encourage BATHERS to use the RINSE SHOWER prior to entering the AQUATIC VENUE.	Hygiene Facilities	Plumbing Fixture Requirements
4.10.4.3.5A Beach Entry (Plumbing Fixture Requirements)	Beach Entry A minimum of four showerheads per 50 feet (15.2 m) of beach entry AQUATIC VENUES shall be provided as a RINSE SHOWER.	Hygiene Facilities	Plumbing Fixture Requirements
4.10.4.3.6A Lazy River (Plumbing Fixture Requirements)	Lazy River A minimum of one RINSE SHOWER shall be provided at each entrance to a LAZY RIVER AQUATIC VENUE.	Hygiene Facilities	Plumbing Fixture Requirements
4.10.4.3.7A Waterslide (Plumbing Fixture Requirements)	Waterslide A minimum of one RINSE SHOWER shall be provided at each entrance to a WATERSLIDE queue line.	Hygiene Facilities	Plumbing Fixture Requirements
4.10.4.4A All Showers (Plumbing Fixture Requirements)	Aquatic facilities with 7500 square feet (697 m2) of water area or more may be flexible in the number of cleansing showers they provide based on the theoretical peak occupancy in MAHC 4.1.2.3.5: 1) 25% of the required showers shall be cleansing showers, 2) 25% of the required showers shall be rinse showers, and 3) the remaining 50% may be either cleansing or rinse showers.	Hygiene Facilities	Plumbing Fixture Requirements
4.10.4.5.1 Each Facility (Plumbing Fixture Requirements)	Each Facility All AQUATIC FACILITIES allowing use by DIAPER-AGED BATHERS shall, upon adoption of this CODE, have at least one DIAPER-CHANGING STATION in each male and female HYGIENE FACILITY or make available a unisex DIAPER-CHANGING STATION.	Hygiene Facilities	Plumbing Fixture Requirements
4.10.4.5.1.1A Hand Wash Sink (Plumbing Fixture Requirements)	Hand Wash Sink For existing AQUATIC FACILITIES, the adjacent plumbed hand wash sink shall be installed and operational within 1 year from the date of the AHJ’s adoption of the MAHC.	Hygiene Facilities	Plumbing Fixture Requirements
4.10.4.5.1.2A Portable (Plumbing Fixture Requirements)	Portable For existing AQUATIC FACILITIES that do not yet have an adjacent plumbed hand wash sink as specified in MAHC 4.10.4.5.1.1, a portable HAND WASH STATION shall be available adjacent to the station at all times.	Hygiene Facilities	Plumbing Fixture Requirements
4.10.4.5.2A Conform (Plumbing Fixture Requirements)	Diaper-changing units shall conform to either of the following standards: 1) ASTM Standard F2285-04: Consumer Performance Standards for Commercial Diaper-Changing Stations, or 2) The standards for diaper-changing surfaces in the most current version of Caring for Our Children: National Health and Safety Performance Standards: Guidelines for Out-of-Home Child Care Programs.	Hygiene Facilities	Plumbing Fixture Requirements
4.10.4.5.3A Unisex (Plumbing Fixture Requirements)	Unisex If only a unisex HYGIENE FACILITY is provided, it shall have a DIAPER-CHANGING STATION that conforms to MAHC 4.10.4.5.	Hygiene Facilities	Plumbing Fixture Requirements
4.10.4.5.4A Trash Can (Plumbing Fixture Requirements)	Trash Can A covered, hands-free, plastic-lined trash receptacle or diaper pail shall be located directly adjacent to the DIAPER-CHANGING UNIT.	Hygiene Facilities	Plumbing Fixture Requirements
4.10.4.5.5 Disinfecting Surface (Plumbing Fixture Requirements)	Disinfecting Surface An EPA-REGISTERED DISINFECTANT shall be provided for maintaining a clean and DISINFECTED DIAPER-CHANGING UNIT surface before and after each use.	Hygiene Facilities	Plumbing Fixture Requirements
4.10.4.6.1 Easy to Clean (Plumbing Fixture Requirements)	Easy to Clean All HYGIENE FIXTURES and appurtenances in the dressing area shall have a smooth, hard, easy-to-clean, impervious-to-water surface and be installed to permit thorough cleaning.	Hygiene Facilities	Plumbing Fixture Requirements
4.10.4.6.2 Glass (Plumbing Fixture Requirements)	Glass Glass, excluding mirrors, shall not be permitted in HYGIENE FACILITIES.	Hygiene Facilities	Plumbing Fixture Requirements
4.10.4.6.3 Mirrors (Plumbing Fixture Requirements)	Mirrors Mirrors shall be shatter resistant.	Hygiene Facilities	Plumbing Fixture Requirements
4.10.4.6.4A Lockers (Plumbing Fixture Requirements)	Lockers If lockers are provided, they shall be installed at least 3.5 inches (8.9 cm) above the finished floor or on legs or a base at least 3.5 inches (8.9 cm) high and far enough apart to allow for cleaning and drying underneath the locker.	Hygiene Facilities	Plumbing Fixture Requirements
4.10.4.6.5 Soap Dispensers (Plumbing Fixture Requirements)	Soap Dispensers Soap dispensers shall be securely attached adjacent to hand washing sinks and at each CLEANSING SHOWER.	Hygiene Facilities	Plumbing Fixture Requirements
4.10.4.6.5.1 Dispenser Materials (Plumbing Fixture Requirements)	Dispenser Materials The dispensers shall be of all metal, plastic, or other shatterproof materials that can be readily and frequently cleaned.	Hygiene Facilities	Plumbing Fixture Requirements
4.10.4.6.6A Dryers / Paper Towels (Plumbing Fixture Requirements)	Dryers / Paper Towels Hand dryers or paper towel dispensers shall be provided and securely attached adjacent to hand washing sinks.	Hygiene Facilities	Plumbing Fixture Requirements
4.10.4.6.6.1 Materials (Plumbing Fixture Requirements)	Materials Hand dryers and paper towel dispensers shall be of all metal, plastic or other shatterproof materials that can be readily and frequently cleaned.	Hygiene Facilities	Plumbing Fixture Requirements
4.10.4.6.7 Toilet Paper Dispensers (Plumbing Fixture Requirements)	Toilet Paper Dispensers Toilet paper dispensers shall be securely attached to wall or partition adjacent to each toilet.	Hygiene Facilities	Plumbing Fixture Requirements
4.10.4.6.8 Female Facilities (Plumbing Fixture Requirements)	Female Facilities In female HYGIENE FACILITIES, covered receptacles adjacent to each toilet shall be provided for disposal of used feminine hygiene products.	Hygiene Facilities	Plumbing Fixture Requirements
4.10.4.6.9 Trash Can (Plumbing Fixture Requirements)	Trash Can A minimum of one hands-free trash receptacle shall be provided in areas adjacent to hand washing sinks.	Hygiene Facilities	Plumbing Fixture Requirements
4.10.5.1 Adequate Space (Provision of Suits, Towels, and Shared Equipment)	Adequate Space AQUATIC FACILITIES supplying reusable suits, towels, and/or shared equipment shall provide adequate equipment and space for cleaning, sanitizing, drying, and storing of these materials.	Hygiene Facilities	Provision of Suits, Towels, and Shared Equipment
4.10.6.1 Prohibited (Foot Baths)	Prohibited FOOT BATHS shall be prohibited.	Hygiene Facilities	Foot Baths
4.10.7.1 Container (Sharps)	Container If razors or other sharps are supplied by the AQUATIC FACILITY, a sharps container approved by local, state or federal regulations shall be provided within the HYGIENE FACILITY.	Hygiene Facilities	Sharps
4.11.1.1 Public Water System (Water Supply)	Public Water System Water serving an AQUATIC FACILITY shall be supplied from a potable water source.	Water Supply/ Wastewater Disposal	Water Supply
4.11.1.1.1A Other Sources (Water Supply)	Other Sources Other water sources such as lakes or springs may be approved to serve an AQUATIC FACILITY by the AHJ.	Water Supply/ Wastewater Disposal	Water Supply
4.11.1.1.2A Condensate / Reclaimed Water (Water Supply)	Condensate / Reclaimed Water Use of condensate water, collected rain water, or other reclaimed water for water serving an AQUATIC VENUE is prohibited.	Water Supply/ Wastewater Disposal	Water Supply
4.11.1.1.2.1 Condensate Use (Water Supply)	Condensate Use Condensate water may be used for irrigation or other non-potable uses.	Water Supply/ Wastewater Disposal	Water Supply
4.11.1.1.2.2 Exceptions (Water Supply)	Exceptions Exceptions to MAHC 4.11.1.1.2 may be made by the AHJ with evidence that such water has met all EPA potable water quality STANDARDS.	Water Supply/ Wastewater Disposal	Water Supply
4.11.1.2A Sufficient Capacity (Water Supply)	Sufficient Capacity The water supply shall have sufficient capacity to simultaneously serve all PLUMBING FIXTURES.	Water Supply/ Wastewater Disposal	Water Supply
4.11.1.2.1 Refill Pool (Water Supply)	Refill Pool The water supply shall have sufficient capacity and pressure to refill the AQUATIC VENUE to the operating water level after backwashing filters and after any splashing or evaporative losses within 1 hour if the AQUATIC VENUE is operational at the time of the backwash.	Water Supply/ Wastewater Disposal	Water Supply
4.11.2.1 Hazard (Fill Spout)	Hazard If a fill spout is used at an AQUATIC VENUE, the fill spout shall be located so that it is not a SAFETY hazard to BATHERS.	Water Supply/ Wastewater Disposal	Fill Spout
4.11.2.2 Shielded (Fill Spout)	Shielded A fill spout should be located so the possibility of it becoming a trip hazard is minimized.	Water Supply/ Wastewater Disposal	Fill Spout
4.11.2.3 Open End (Fill Spout)	Open End The open end of fill spouts shall not have sharp edges or protrude more than 2 inches (50.8 mm) beyond the edge of the POOL.	Water Supply/ Wastewater Disposal	Fill Spout
4.11.2.4 Air Gap (Fill Spout)	Air Gap The open end shall be separated from the water by an air gap of at least 1.5 pipe diameters measured from the pipe outlet to the POOL.	Water Supply/ Wastewater Disposal	Fill Spout
4.11.3.1 Protected (Cross-Connection Control)	The potable water supply serving an aquatic venue shall be protected against backflow consisting of either of the following: 1) An acceptable air gap consisting of a vertical distance of not less than two pipe diameters of the water supply pipe or 6 inches (15.2 cm), whichever is greater, over the lowest free-flowing discharge point of the receiving pipe, tank, or vessel. Splash guards that are o…	Water Supply/ Wastewater Disposal	Cross-Connection Control
4.11.4.1 Sloped Walkway (Deck Drains and Rinse Showers)	Sloped Walkway The walkway or DECK around an AQUATIC VENUE shall be properly sloped to DECK drains or to the edge of the DECK to prevent the accumulation of standing water.	Water Supply/ Wastewater Disposal	Deck Drains and Rinse Showers
4.11.4.2 Discharge (Deck Drains and Rinse Showers)	Discharge If DECK drains are provided, the drains shall discharge to the sanitary or storm sewer or as otherwise allowed by the AHJ and according to applicable plumbing CODES.	Water Supply/ Wastewater Disposal	Deck Drains and Rinse Showers
4.11.4.3 Area or Linear (Deck Drains and Rinse Showers)	Area or Linear DECK drains may be either area drains or linear drains. Refer to MAHC 4.8.1.3 for DECK drain area and other requirements.	Water Supply/ Wastewater Disposal	Deck Drains and Rinse Showers
4.11.4.4 Rinse Showers (Deck Drains and Rinse Showers)	Rinse Showers RINSE SHOWER drains shall discharge to the sanitary or storm sewer as allowed by the AHJ and according to applicable plumbing CODES.	Water Supply/ Wastewater Disposal	Deck Drains and Rinse Showers
4.11.5.1 Discharged (Sanitary Wastes)	Discharged Wastewater from all PLUMBING FIXTURES in the entire AQUATIC FACILITY shall be discharged to a municipal sanitary sewer system, if available.	Water Supply/ Wastewater Disposal	Sanitary Wastes
4.11.5.2 On-Site Sewer System (Sanitary Wastes)	On-Site Sewer System If a municipal sanitary sewer system is not available, all wastewater shall be disposed to an on-site sewer system that is properly designed to receive the entire wastewater capacity.	Water Supply/ Wastewater Disposal	Sanitary Wastes
4.11.6.1 Discharged (Pool Wastewater)	Discharged Wastewater from an AQUATIC VENUE, including filter backwash water, shall be discharged to a sanitary sewer system having sufficient capacity to collect and treat wastewater or to an on-site sewage disposal system designed for this purpose.	Water Supply/ Wastewater Disposal	Pool Wastewater
4.11.6.1.1 Storm Water Systems and Surface Waters (Pool Wastewater)	Storm Water Systems and Surface Waters Wastewater shall not be directed to storm water systems or surface waters without appropriate permits from the AHJ or the EPA.	Water Supply/ Wastewater Disposal	Pool Wastewater
4.11.6.1.2 Recovery and Reuse (Pool Wastewater)	Recovery and Reuse A water recovery and reuse system may be submitted to the AHJ for review and approval.	Water Supply/ Wastewater Disposal	Pool Wastewater
4.11.6.2A Ground Surface (Pool Wastewater)	Ground Surface If a municipal sanitary sewer system is not available, wastewater from an AQUATIC VENUE may be discharged to the ground surface at a suitable location as approved by the AHJ.	Water Supply/ Wastewater Disposal	Pool Wastewater
4.11.6.2.1 Discharged (Pool Wastewater)	Discharged Wastewater discharged in this manner shall not cause erosion or create a threat to public health or SAFETY, a nuisance, or unlawful pollution of public waters.	Water Supply/ Wastewater Disposal	Pool Wastewater
4.11.6.3 Capacity (Pool Wastewater)	Capacity The wastewater disposal system shall have sufficient capacity to receive wastewater without flooding when filters are cleaned or when the AQUATIC VENUE is drained.	Water Supply/ Wastewater Disposal	Pool Wastewater
4.11.6.4A Separation Tank for Precoat Media Filters (Pool Wastewater)	Separation Tank for Precoat Media Filters A separation tank shall be provided prior to discharge for backwash water from precoat filters using diatomaceous earth (DE) as a filter medium.	Water Supply/ Wastewater Disposal	Pool Wastewater
4.11.6.4.1 Discharged (Pool Wastewater)	Discharged For precoat filters using perlite or cellulose as a filter medium, the backwash may be discharged to the sanitary sewer, unless directed otherwise by the local AHJ.	Water Supply/ Wastewater Disposal	Pool Wastewater
4.12.1.1 Additional Provisions (Spas)	Additional Provisions In addition to the general AQUATIC VENUE requirements stated in this CODE, SPAS shall comply with the additional provisions or reliefs of this section.	Specific Aquatic Venues	Spas
4.12.1.2A Maximum Water Depth (Spas)	Maximum Water Depth The maximum water depth in SPAS shall be 4 feet (1.2 m) measured from the designed static water line except for SPAS that are designed for SPECIAL USE and purposes and approved by the AHJ.	Specific Aquatic Venues	Spas
4.12.1.2.1 Exercise Spas (Spas)	Exercise Spas The water depth for exercise SPAS shall not exceed 6 feet 6 inches (2.0 m) measured from the designed static water line.	Specific Aquatic Venues	Spas
4.12.1.2.2 Seating (Spas)	Seating The maximum submerged depth of any seat or sitting bench shall be 28 inches (71.1 cm) measured from the water line.	Specific Aquatic Venues	Spas
4.12.1.3A Handholds (Spas)	Handholds A SPA shall have one or more suitable, slip-resistant handhold(s) around the perimeter and not over 12 inches (30.5 cm) above the water line.	Specific Aquatic Venues	Spas
4.12.1.3.1 Options (Spas)	Options The handhold(s) may consist of bull-nosed coping, ledges or DECKS along the immediate top edge of the SPA; ladders, steps, or seat ledges; or railings.	Specific Aquatic Venues	Spas
4.12.1.4 Stairs (Spas)	Stairs Interior steps or stairs shall be provided where SPA depths are greater than 24 inches (61.0 cm).	Specific Aquatic Venues	Spas
4.12.1.4.1 Handrail (Spas)	Handrail Each set of steps shall be provided with at least one handrail to serve all treads and risers.	Specific Aquatic Venues	Spas
4.12.1.4.2 Seating (Spas)	Seating Seats or benches may be provided as part of these steps.	Specific Aquatic Venues	Spas
4.12.1.4.3 Approach Steps (Spas)	Approach Steps Approach steps on the exterior of a SPA wall extending above the DECK shall also be required unless the raised SPA wall is 19 inches (48.3 cm) or less in height above the DECK and it is used as a transfer tier or pivot-seated entry.	Specific Aquatic Venues	Spas
4.12.1.5A Perimeter Deck (Spas)	Perimeter Deck A 4 foot (1.2 m) wide, continuous, unobstructed PERIMETER DECK shall be provided on two consecutive or adjacent sides or fifty percent or more of the SPA perimeter.	Specific Aquatic Venues	Spas
4.12.1.5.1 Lower Ratio (Spas)	Lower Ratio The AHJ could consider a lower ratio upon review of an appropriate SAFETY PLAN that addresses adequate access.	Specific Aquatic Venues	Spas
4.12.1.5.2 Coping (Spas)	Coping The PERIMETER DECK may include the coping.	Specific Aquatic Venues	Spas
4.12.1.5.3 Recessed (Spas)	Recessed SPAS may be located adjacent to other AQUATIC VENUES as long as they are recessed in the DECK.	Specific Aquatic Venues	Spas
4.12.1.5.4A Elevated Spas (Spas)	Elevated Spas Elevated SPAS may be located adjacent to another AQUATIC VENUE as long as there is an effective BARRIER between the SPA and the adjacent AQUATIC VENUE.	Specific Aquatic Venues	Spas
4.12.1.5.5 Minimum Distance (Spas)	Minimum Distance If an effective BARRIER is not provided, a minimum distance of 4 feet (1.2 m) between the AQUATIC VENUE and SPA is required.	Specific Aquatic Venues	Spas
4.12.1.6 Depth Markers (Spas)	Depth Markers A minimum of two depth markers shall be provided regardless of the shape or size of the SPA.	Specific Aquatic Venues	Spas
4.12.1.7A Temperature (Spas)	Temperature Water temperatures shall not exceed 104°F (40°C).	Specific Aquatic Venues	Spas
4.12.1.8 Drain (Spas)	Drain A means to drain the SPA shall be provided to allow frequent draining and cleaning.	Specific Aquatic Venues	Spas
4.12.1.9 Air Induction System (Spas)	Air Induction System An air induction system, when provided, shall prevent water back up that could cause electrical shock hazards.	Specific Aquatic Venues	Spas
4.12.1.9.1 Intake (Spas)	Intake Air intake sources shall not permit the introduction of toxic fumes or other CONTAMINANTS.	Specific Aquatic Venues	Spas
4.12.1.10A Timers (Spas)	Timers The agitation system shall be connected to a minute timer that does not exceed 15 minutes.	Specific Aquatic Venues	Spas
4.12.1.10.1 Out of Bather Reach (Spas)	Out of Bather Reach The agitation system shall be connected to a minute timer located out of reach of a BATHER in the SPA.	Specific Aquatic Venues	Spas
4.12.1.11A Emergency Shutoff (Spas)	Emergency Shutoff All SPAS shall have a clearly labeled emergency shutoff or control switch for the purpose of stopping the motor(s) that provide power to the RECIRCULATION SYSTEM and hydrotherapy or agitation system.	Specific Aquatic Venues	Spas
4.12.1.11.1 Readily Accessible (Spas)	Readily Accessible All SPAS shall have a clearly labeled emergency shutoff or control switch that shall be installed and be readily accessible to the BATHERS, in accordance with the NEC.	Specific Aquatic Venues	Spas
4.12.2.1.1 Additional Provisions (Waterslides and Landing Pools)	Additional Provisions In addition to the general AQUATIC FACILITY requirements stated in this CODE, WATERSLIDES and LANDING POOLS shall comply with the additional provisions or reliefs of this section.	Specific Aquatic Venues	Waterslides and Landing Pools
4.12.2.1.2 Recognized Standards (Waterslides and Landing Pools)	Recognized Standards The following recognized design and construction STANDARDS for WATERSLIDES shall be adhered to.	Specific Aquatic Venues	Waterslides and Landing Pools
4.12.2.1.2.1 Engineer Compliance (Waterslides and Landing Pools)	The design engineer shall address compliance with these standards and shall provide documentation and/or certification that the waterslide design is in conformance with these standards: 1) ASTM F2376-17a Standard Practice for Classification, Design, Manufacture, Construction, and Operation of Water Slide Systems; and 2) ASTM F2461-16e1. Standard Practice for Manufacturer, Construction, Operation,…	Specific Aquatic Venues	Waterslides and Landing Pools
4.12.2.1.2.2 Required Signage (Waterslides and Landing Pools)	Required Signage Signs indicating riding instructions, warnings, and requirements in accordance with the manufacturer recommendations shall be posted at the WATERSLIDE entry.	Specific Aquatic Venues	Waterslides and Landing Pools
4.12.2.2.1 Surfaces (Waterslides and Landing Pools)	Surfaces FLUME surfaces shall be inert, nontoxic, smooth, and easily cleaned.	Specific Aquatic Venues	Waterslides and Landing Pools
4.12.2.2.2 Dips (Waterslides and Landing Pools)	Dips All FLUME VALLEYS and DIPS shall have proper drainage, SAFETY measures that ensure a rider cannot fall from the FLUME, and a means of egress in the event the ride malfunctions or a rider stops on the ride.	Specific Aquatic Venues	Waterslides and Landing Pools
4.12.2.3.1 Landing Pool (Waterslides and Landing Pools)	Landing Pool The exit of any FLUME shall be designed to ensure that BATHERS enter the LANDING POOL or SLIDE RUNOUT at a safe speed and angle of entry.	Specific Aquatic Venues	Waterslides and Landing Pools
4.12.2.3.2 Intersection (Waterslides and Landing Pools)	Intersection If a WATERSLIDE has two or more FLUMES and there is a point of intersection between the centerlines of any two FLUMES, the distance between that point and the point of exit for each intersecting FLUME shall not be less than the SLIDE manufacturer’s recommendations and ASTM F2376.	Specific Aquatic Venues	Waterslides and Landing Pools
4.12.2.4.1 Water Level (Waterslides and Landing Pools)	Water Level WATERSLIDES shall be designed to terminate at or below water level, except for DROP SLIDES or unless otherwise permitted by the WATERSLIDE manufacturer and ASTM F2376.	Specific Aquatic Venues	Waterslides and Landing Pools
4.12.2.4.2 Perpendicular (Waterslides and Landing Pools)	Perpendicular WATERSLIDES shall be perpendicular to the wall of the AQUATIC VENUE at the point of exit unless otherwise permitted by the WATERSLIDE manufacturer.	Specific Aquatic Venues	Waterslides and Landing Pools
4.12.2.4.3 Exit System (Waterslides and Landing Pools)	Exit System WATERSLIDES shall be designed with an exit system which shall be in accordance with the WATERSLIDE manufacturer’s recommendations and ASTM F2376 and	Specific Aquatic Venues	Waterslides and Landing Pools
4.12.2.4.3.1 Safe Entry (Waterslides and Landing Pools)	Safe Entry WATERSLIDES shall be designed with an exit system which shall provide safe entry into the LANDING POOL or WATERSLIDE RUNOUT.	Specific Aquatic Venues	Waterslides and Landing Pools
4.12.2.4.4 Flume Exits (Waterslides and Landing Pools)	Flume Exits The FLUME exits shall be in accordance with the WATERSLIDE manufacturer’s recommendations and ASTM F2376.	Specific Aquatic Venues	Waterslides and Landing Pools
4.12.2.4.5 Point of Exit (Waterslides and Landing Pools)	Point of Exit The distance between the point of exit and the side of the AQUATIC VENUE opposite the BATHERS as they exit, excluding any steps, shall not be less than the WATERSLIDE manufacturer’s recommendations and in accordance with ASTM F2376.	Specific Aquatic Venues	Waterslides and Landing Pools
4.12.2.5.1 Steps (Waterslides and Landing Pools)	Steps If steps are provided instead of exit ladders or RECESSED STEPS with grab rails, they shall be installed at the opposite end of the LANDING POOL from the FLUME exit with a handrail.	Specific Aquatic Venues	Waterslides and Landing Pools
4.12.2.5.2 Landing Area (Waterslides and Landing Pools)	Landing Area If the WATERSLIDE FLUME ends in a swimming POOL, the landing area shall be divided from the rest of the AQUATIC VENUE by a float line, WING WALL, PENINSULA or other similar feature to prevent collisions with other BATHERS.	Specific Aquatic Venues	Waterslides and Landing Pools
4.12.2.6 Decks (Waterslides and Landing Pools)	Decks A PERIMETER DECK shall be provided along the exit side of the LANDING POOL.	Specific Aquatic Venues	Waterslides and Landing Pools
4.12.2.7 Means of Access (Waterslides and Landing Pools)	Means of Access A walkway, steps, stairway or ramp shall be provided between the LANDING POOL and the top of the FLUME. Refer to MAHC 4.8.1 for more guidance on DECK spaces.	Specific Aquatic Venues	Waterslides and Landing Pools
4.12.2.8.1 Egress (Waterslides and Landing Pools)	Egress WATERSLIDE RUNOUTS, if used, shall have a planned means of egress, unless one of the walls of the RUNOUT is not more than 19 inches (48.3 cm) in height.	Specific Aquatic Venues	Waterslides and Landing Pools
4.12.2.8.2 Designed (Waterslides and Landing Pools)	Designed WATERSLIDE RUNOUTS shall be designed in accordance with the SLIDE manufacturer’s recommendations and ASTM F2376.	Specific Aquatic Venues	Waterslides and Landing Pools
4.12.2.9.1 Landing Area (Waterslides and Landing Pools)	Landing Area There shall be a SLIDE landing area in accordance with the SLIDE manufacturer’s recommendations and ASTM F2376.	Specific Aquatic Venues	Waterslides and Landing Pools
4.12.2.9.2 Area Clearance (Waterslides and Landing Pools)	Area Clearance This area shall not infringe on the landing area for any other SLIDES, diving equipment, or any other minimum AQUATIC VENUE clearance requirements.	Specific Aquatic Venues	Waterslides and Landing Pools
4.12.2.9.3 Steps (Waterslides and Landing Pools)	Steps Steps shall not infringe on this area.	Specific Aquatic Venues	Waterslides and Landing Pools
4.12.2.9.4 Water Depth (Waterslides and Landing Pools)	Water Depth The minimum required water depth shall be a function of the vertical distance between the terminus of the SLIDE surface and the water surface of the LANDING POOL.	Specific Aquatic Venues	Waterslides and Landing Pools
4.12.2.9.5 Manufacturer’s Recommendation (Waterslides and Landing Pools)	Manufacturer’s Recommendation The minimum required water depth shall be in accordance with the SLIDE manufacturer’s recommendations and ASTM F2376.	Specific Aquatic Venues	Waterslides and Landing Pools
4.12.2.10.1 Designed for Safety (Waterslides and Landing Pools)	Designed for Safety All SLIDES installed as an appurtenance to an AQUATIC VENUE shall be designed, constructed, and installed to provide a safe environment for all BATHERS utilizing the AQUATIC VENUE in accordance with applicable ASTM and CPSC standards.	Specific Aquatic Venues	Waterslides and Landing Pools
4.12.2.10.2 Non-Toxic (Waterslides and Landing Pools)	Non-Toxic Components used to construct a POOL SLIDE shall be non-toxic and compatible with the environment contacted under normal use.	Specific Aquatic Venues	Waterslides and Landing Pools
4.12.2.10.3 Water Depth (Waterslides and Landing Pools)	Water Depth Water depth at the SLIDE terminus shall be determined by the SLIDE manufacturer.	Specific Aquatic Venues	Waterslides and Landing Pools
4.12.2.10.4 Pool Edge (Waterslides and Landing Pools)	Pool Edge Clear space shall be maintained to the POOL edge and other features per manufacturer requirements.	Specific Aquatic Venues	Waterslides and Landing Pools
4.12.2.10.4.1 Landing Area (Waterslides and Landing Pools)	Landing Area The landing area of the SLIDE shall be protected through the use of a float line, WING WALL, PENINSULA or other similar impediment to prevent collisions with other BATHERS.	Specific Aquatic Venues	Waterslides and Landing Pools
4.12.2.10.4.2 Prevent Bather Access (Waterslides and Landing Pools)	Prevent Bather Access Netting or other BARRIERS shall be provided to prevent BATHER access underneath POOL SLIDES where sufficient clearance is not provided.	Specific Aquatic Venues	Waterslides and Landing Pools
4.12.2.10.4.3 Netting or Barrier (Waterslides and Landing Pools)	Netting or Barrier Such netting or other BARRIER shall be designed such that any underwater opening does not allow for the passage of a 4 inch (10.2 cm) ball and no opening can create a finger entrapment.	Specific Aquatic Venues	Waterslides and Landing Pools
4.12.2.11 Signage (Waterslides and Landing Pools)	Signage Warning signs in accordance with manufacturer’s recommendations shall be provided.	Specific Aquatic Venues	Waterslides and Landing Pools
4.12.3.1.1 Additional Provisions (Wave Pools)	Additional Provisions In addition to the general swimming POOL requirements stated in this CODE, WAVE POOLS shall comply with the additional provisions or reliefs of this section.	Specific Aquatic Venues	Wave Pools
4.12.3.2.1 Access Point (Wave Pools)	Access Point BATHERS shall gain access to the WAVE POOL at the shallow or beach end with the exception of an allowable ADA designated entry point.	Specific Aquatic Venues	Wave Pools
4.12.3.2.1.1 Sides (Wave Pools)	Sides The sides of the WAVE POOL shall be protected from unauthorized entry into the WAVE POOL by the use of a fence or other comparable BARRIER.	Specific Aquatic Venues	Wave Pools
4.12.3.2.1.2 Handrails (Wave Pools)	Handrails Handrails as required by ADA for accessible entries shall be designed in such a way that they do not present a potential for injury or entrapment with WAVE POOL BATHERS.	Specific Aquatic Venues	Wave Pools
4.12.3.2.2 Perimeter Decks (Wave Pools)	Perimeter Decks A PERIMETER DECK shall not be required around 100% of the WAVE POOL perimeter.	Specific Aquatic Venues	Wave Pools
4.12.3.2.2.1 Wave Pool Access (Wave Pools)	Wave Pool Access A PERIMETER DECK shall be provided where BATHERS gain access to the WAVE POOL at the shallow or beach end and in locations where access is required for lifeguards.	Specific Aquatic Venues	Wave Pools
4.12.3.2.3 Handholds (Wave Pools)	Handholds WAVE POOLS shall be provided with handholds at the static water level or not more than 6 inches (15.2 cm) above the static water level.	Specific Aquatic Venues	Wave Pools
4.12.3.2.3.1 Continuous (Wave Pools)	Continuous These handholds shall be continuous around the WAVE POOL’S perimeter with the exception of at the ZERO DEPTH BEACH ENTRY, water depths less than 24 inches (61.0 cm), if this area is roped off not allowed for BATHER access.	Specific Aquatic Venues	Wave Pools
4.12.3.2.3.2 Self Draining (Wave Pools)	Self Draining These handholds shall be self-draining.	Specific Aquatic Venues	Wave Pools
4.12.3.2.3.3 Flush (Wave Pools)	Flush Handholds shall be installed so that their outer edge is flush with the WAVE POOL wall.	Specific Aquatic Venues	Wave Pools
4.12.3.2.3.4 Entangled (Wave Pools)	Entangled The design of the handholds shall ensure that body extremities will not become entangled during wave action.	Specific Aquatic Venues	Wave Pools
4.12.3.2.4 Steps and Handrails (Wave Pools)	Steps and Handrails RECESSED STEPS shall not be allowed along the walls of the WAVE POOL due to the entrapment potential.	Specific Aquatic Venues	Wave Pools
4.12.3.2.5 Ladders (Wave Pools)	Ladders Side wall ladders shall be utilized for egress only.	Specific Aquatic Venues	Wave Pools
4.12.3.2.5.1 Placement (Wave Pools)	Placement Side wall ladders shall be placed so they do not project beyond the plane of the wall surface.	Specific Aquatic Venues	Wave Pools
4.12.3.2.6 Float Line (Wave Pools)	Float Line WAVE POOLS shall be fitted with a float line located to restrict access to the caisson wall if required by the WAVE POOL equipment manufacturer.	Specific Aquatic Venues	Wave Pools
4.12.3.2.6.1 Exceptions (Wave Pools)	Exceptions SAFETY rope and float lines typically required at shallow to deep water transitions shall not apply to WAVE POOLS.	Specific Aquatic Venues	Wave Pools
4.12.3.3.1 Life Jackets (Wave Pools)	Life Jackets Proper STORAGE shall be provided for life jackets and all other equipment used in the WAVE POOL that will allow for thorough drying to prevent mold and other biological growth.	Specific Aquatic Venues	Wave Pools
4.12.3.3.2 Shut-Off Switch (Wave Pools)	Shut-Off Switch A minimum of two emergency shut-off switches to disable the wave action shall be provided, one on each side of the WAVE POOL.	Specific Aquatic Venues	Wave Pools
4.12.3.3.2.1 Labeled and Accessible (Wave Pools)	Labeled and Accessible These switches shall be clearly labeled and readily accessible to QUALIFIED LIFEGUARDS.	Specific Aquatic Venues	Wave Pools
4.12.3.3.3 No Diving Sign (Wave Pools)	No Diving Sign SAFETY rope and float lines typically required at shallow to deep water transitions shall not apply to WAVE POOLS.	Specific Aquatic Venues	Wave Pools
4.12.3.3.4 Caution Signs (Wave Pools)	Caution Signs Caisson BARRIERS shall be provided for all WAVE POOLS that prevent the passage of a 4-inch (10.2 cm) ball.	Specific Aquatic Venues	Wave Pools
4.12.4.1 Additional Provisions (Therapy Pools)	Additional Provisions In addition to the general AQUATIC VENUE requirements stated in this CODE, THERAPY POOLS shall comply with the additional provisions or reliefs of this section and MAHC 4.7.3.3 on SECONDARY DISINFECTION.	Specific Aquatic Venues	Therapy Pools
4.12.4.2 Slope (Therapy Pools)	Slope Floor slope may exceed 1 foot (30.5 cm) in 12 feet (3.7 m) for water shallower than 5 feet (1.5 m).	Specific Aquatic Venues	Therapy Pools
4.12.4.2.1 Break Points (Therapy Pools)	Break Points Break points in floor slope shall be identified with a contrasting band consistent with MAHC 4.5.4.2.	Specific Aquatic Venues	Therapy Pools
4.12.4.3 Hydrotherapy (Therapy Pools)	Hydrotherapy Hydrotherapy or jet systems shall be independent of the recirculation, filtration, and heating systems.	Specific Aquatic Venues	Therapy Pools
4.12.4.4 Special Equipment (Therapy Pools)	Special Equipment Special equipment may be allowed by the AHJ with proper justification.	Specific Aquatic Venues	Therapy Pools
4.12.5.1.1 Additional Provisions (Lazy Rivers)	Additional Provisions In addition to the general swimming AQUATIC VENUE requirements stated in this CODE, LAZY RIVERS shall comply with the additional provisions or reliefs of this section.	Specific Aquatic Venues	Lazy Rivers
4.12.5.1.2 Protrusions (Lazy Rivers)	Protrusions Handrails, steps, stairs and propulsion jets for LAZY RIVERS shall not protrude into the river.	Specific Aquatic Venues	Lazy Rivers
4.12.5.2.1A Means (Lazy Rivers)	Means Means of access/egress shall be provided at 150 foot (45.7 m) intervals around the LAZY RIVER.	Specific Aquatic Venues	Lazy Rivers
4.12.5.2.2A Handhold (Lazy Rivers)	A handhold in compliance with MAHC 4.5.14 shall be required on at least one side of the LAZY RIVER but shall not include horizontal bars and/or recessed handholds.	Specific Aquatic Venues	Lazy Rivers
4.12.5.2.2.1 Bathers In or On Tubes (Lazy Rivers)	Bathers In or On Tubes Exception: Handholds shall not be required where BATHERS are required to be in or on a tube while in the LAZY RIVER.	Specific Aquatic Venues	Lazy Rivers
4.12.5.2.3A Deck (Lazy Rivers)	Deck A DECK shall be provided along the entire length of the LAZY RIVER.	Specific Aquatic Venues	Lazy Rivers
4.12.5.2.3.1 Alternate Sides (Lazy Rivers)	Alternate Sides The DECK shall be allowed to alternate sides of the LAZY RIVER.	Specific Aquatic Venues	Lazy Rivers
4.12.5.2.3.2 Obstructions (Lazy Rivers)	Obstructions Obstructions around the perimeter of the LAZY RIVER, such as bridges or landscaping, shall be allowed provided they do not impact lifeguarding, sight lines, or rescue operations.	Specific Aquatic Venues	Lazy Rivers
4.12.5.2.4A Bridges (Lazy Rivers)	Bridges All bridges spanning a LAZY RIVER shall have a minimum clearance of both 7 feet (2.1 m) from the bottom of the LAZY RIVER and 4 feet (1.2 m) above the water surface to any structure overhead.	Specific Aquatic Venues	Lazy Rivers
4.12.6.1.1 Additional Provisions (Moveable Floors)	Additional Provisions In addition to the general swimming AQUATIC VENUE requirements stated in this CODE, MOVEABLE FLOORS shall comply with the additional provisions or reliefs of this section.	Specific Aquatic Venues	Moveable Floors
4.12.6.1.2 Water Treatment (Moveable Floors)	Water Treatment The MOVEABLE FLOOR design shall not impede the effectiveness of the water treatment system.	Specific Aquatic Venues	Moveable Floors
4.12.6.1.3 Underneath (Moveable Floors)	Underneath MOVEABLE FLOORS shall allow inspection, cleaning and maintenance of the area underneath.	Specific Aquatic Venues	Moveable Floors
4.12.6.2 Slip Resistance (Moveable Floors)	Slip Resistance The surface of the MOVEABLE FLOOR shall be slip resistant if it is intended for installation in water depths less than 5 feet (1.5 m).	Specific Aquatic Venues	Moveable Floors
4.12.6.3.1A Not Continuous (Moveable Floors)	Not Continuous A strategy for preventing BATHERS from transitioning to deeper water when a MOVEABLE FLOOR is not continuous over the entire surface area of the AQUATIC VENUE shall be provided.	Specific Aquatic Venues	Moveable Floors
4.12.6.3.2A Underside (Moveable Floors)	Underside The underside of the MOVEABLE FLOOR shall not be accessible to BATHERS.	Specific Aquatic Venues	Moveable Floors
4.12.6.3.3 Entrapment (Moveable Floors)	Entrapment The design of a MOVEABLE FLOOR shall protect against BATHER entrapment between the MOVEABLE FLOOR and the POOL walls and floor.	Specific Aquatic Venues	Moveable Floors
4.12.6.3.4 Hydraulic Fluid (Moveable Floors)	Hydraulic Fluid If the MOVEABLE FLOOR is operated using hydraulics, the hydraulic compounds shall be listed as safe for use in POOL water in case there is a hydraulic leak.	Specific Aquatic Venues	Moveable Floors
4.12.6.4.1 Speed (Moveable Floors)	Speed The speed of a MOVEABLE FLOOR shall be less than or equal to 1.5 feet per minute (45.7 cm/min).	Specific Aquatic Venues	Moveable Floors
4.12.6.4.2 Use (Moveable Floors)	Use Use of the MOVEABLE FLOOR portion of the POOL shall not be open to BATHERS when the floor is being raised or lowered.	Specific Aquatic Venues	Moveable Floors
4.12.6.4.2.1 Accessibility (Moveable Floors)	Accessibility Exception: The MOVEABLE FLOOR shall only be used for accessibility purposes under direct supervision.	Specific Aquatic Venues	Moveable Floors
4.12.6.5.1 Displayed (Moveable Floors)	Displayed A floor depth indicator shall be provided that displays the current POOL water depth.	Specific Aquatic Venues	Moveable Floors
4.12.6.5.2 Warning Markings (Moveable Floors)	Warning Markings Warning markings stating “Moveable Floor” shall be provided at 25 foot (7.6 m) intervals around the perimeter of the MOVEABLE FLOOR.	Specific Aquatic Venues	Moveable Floors
4.12.7.1 Additional Provisions (Bulkheads)	Additional Provisions In addition to the general AQUATIC VENUE requirements stated in this CODE, BULKHEADS shall comply with the additional provisions or reliefs of this section.	Specific Aquatic Venues	Bulkheads
4.12.7.2A Entrapment (Bulkheads)	Entrapment The bottom of the BULKHEAD shall be designed so that a BATHER cannot be entrapped underneath or inside of the BULKHEAD.	Specific Aquatic Venues	Bulkheads
4.12.7.3 Placement (Bulkheads)	Placement The BULKHEAD placement shall not interfere with the required water circulation in the POOL.	Specific Aquatic Venues	Bulkheads
4.12.7.4 Fixed (Bulkheads)	Fixed BULKHEADS shall be fixed to their operational position(s) by a tamper-proof system.	Specific Aquatic Venues	Bulkheads
4.12.7.5A Gap (Bulkheads)	Gap The gap between the BULKHEAD and the POOL wall shall be no greater than 1.5 inches (3.8 cm).	Specific Aquatic Venues	Bulkheads
4.12.7.6A Handhold (Bulkheads)	Handhold The BULKHEAD shall be designed to afford an acceptable handhold as required in MAHC 4.5.14.	Specific Aquatic Venues	Bulkheads
4.12.7.7 Entrances and Exits (Bulkheads)	Entrances and Exits The proper number of entrances/exits to the POOL as required by MAHC 4.5.3 shall be provided when the BULKHEAD is in place.	Specific Aquatic Venues	Bulkheads
4.12.7.8 Guard Railings (Bulkheads)	Guard Railings Guard railings at least 34 inches (86.4 cm) tall shall be provided on both ends of the BULKHEAD.	Specific Aquatic Venues	Bulkheads
4.12.7.9A Width (Bulkheads)	Width The width of the walkable area (total BULKHEAD width) of a BULKHEAD shall be greater than or equal to 3 feet and 3 inches (1.0 m).	Specific Aquatic Venues	Bulkheads
4.12.7.9.1A Starting Platforms (Bulkheads)	Starting Platforms If starting platforms are installed, the width of the walkable area (total BULKHEAD width) of a BULKHEAD shall be greater than or equal to 3 feet and 9 inches (1.1 m).	Specific Aquatic Venues	Bulkheads
4.12.7.9.1.1 Side Mount Style (Bulkheads)	Side Mount Style Starting platforms shall be “side mount” style if BULKHEAD is less than 4 feet 6 inches (1.4 m) wide.	Specific Aquatic Venues	Bulkheads
4.12.7.10 Bulkhead Travel (Bulkheads)	The travel of a bulkhead shall be in accordance with one of the following: 1) Limited such that it cannot encroach on any required clearances of other features, such as diving boards; or 2) Designed with modifications incorporated that prevent use of other features when the required clearances have been compromised by the position of the bulkhead.	Specific Aquatic Venues	Bulkheads
4.12.8.1 Additional Provisions (Interactive Water Play Venues)	Additional Provisions In addition to the general AQUATIC VENUE requirements stated in this CODE, INTERACTIVE WATER PLAY VENUES shall comply with the additional provisions or reliefs of this section.	Specific Aquatic Venues	Interactive Water Play Venues
4.12.8.2 Surface (Interactive Water Play Venues)	Surface INTERACTIVE WATER PLAY VENUES shall have a slip-resistant and easily cleanable surface.	Specific Aquatic Venues	Interactive Water Play Venues
4.12.8.2.1 Manufactured Surfacing (Interactive Water Play Venues)	Manufactured Surfacing Any manufactured surfacing shall be deemed suitable by the manufacturer for aquatic and chlorinated environments.	Specific Aquatic Venues	Interactive Water Play Venues
4.12.8.3A Sloped (Interactive Water Play Venues)	Sloped The INTERACTIVE WATER PLAY VENUE shall be properly sloped so that only water from the AQUATIC FEATURES flows back to the INTERACTIVE WATER PLAY VENUE collection tank.	Specific Aquatic Venues	Interactive Water Play Venues
4.12.8.3.1 Adjacent Areas (Interactive Water Play Venues)	Adjacent Areas Areas adjacent to the INTERACTIVE WATER PLAY VENUE shall be sloped away from the collection drains.	Specific Aquatic Venues	Interactive Water Play Venues
4.12.8.3.2 Water Collection (Interactive Water Play Venues)	Water Collection The slope of the INTERACTIVE WATER PLAY VENUE shall be sufficient to prevent standing water from collecting on the pad.	Specific Aquatic Venues	Interactive Water Play Venues
4.12.8.4 Drains (Interactive Water Play Venues)	Drains The size, number and locations of the INTERACTIVE WATER PLAY VENUE drains shall be determined and specified so as to assure water does not accumulate on the INTERACTIVE WATER PLAY VENUES.	Specific Aquatic Venues	Interactive Water Play Venues
4.12.8.4.1 Gravity (Interactive Water Play Venues)	Gravity Flow through the drains to the INTERACTIVE WATER PLAY VENUE COLLECTION TANK shall be under gravity.	Specific Aquatic Venues	Interactive Water Play Venues
4.12.8.4.2 Direct Suction Outlets (Interactive Water Play Venues)	Direct Suction Outlets Direct suction outlets from the INTERACTIVE WATER PLAY VENUE shall be prohibited.	Specific Aquatic Venues	Interactive Water Play Venues
4.12.8.5 Grate Openings (Interactive Water Play Venues)	Grate Openings Openings in the grates covering the drains shall not exceed ½ inches (12.7 mm) wide.	Specific Aquatic Venues	Interactive Water Play Venues
4.12.8.5.1 Tools (Interactive Water Play Venues)	Tools Gratings shall not be removable without the use of tools.	Specific Aquatic Venues	Interactive Water Play Venues
4.12.8.6 Treatment Tank (Interactive Water Play Venues)	Treatment Tank The INTERACTIVE WATER PLAY VENUE COLLECTION TANK shall be designed to provide ready access for cleaning and inspections, and	Specific Aquatic Venues	Interactive Water Play Venues
4.12.8.6.1 Completely Drain (Interactive Water Play Venues)	Completely Drain The INTERACTIVE WATER PLAY VENUE collection tank shall be capable of complete draining.	Specific Aquatic Venues	Interactive Water Play Venues
4.12.8.6.2 Access Hatch (Interactive Water Play Venues)	Access Hatch The access hatch or lid shall be locked or require a tool to open.	Specific Aquatic Venues	Interactive Water Play Venues
4.12.8.7 Deck Area (Interactive Water Play Venues)	Interactive water play venues shall be kept free of landscape debris by either: 1) Eight feet (2.4 m) of deck area, or 2) Raised curbs, or 3) Raised planters.	Specific Aquatic Venues	Interactive Water Play Venues
4.12.8.7.1 Deck Surface (Interactive Water Play Venues)	Deck Surface The DECK shall be of a uniform, easily cleaned, impervious material	Specific Aquatic Venues	Interactive Water Play Venues
4.12.8.7.2 Protected From Runoff (Interactive Water Play Venues)	Protected From Runoff The DECK shall be protected from surface runoff.	Specific Aquatic Venues	Interactive Water Play Venues
4.12.8.8 Barrier (Interactive Water Play Venues)	Barrier A BARRIER shall be provided to separate an INTERACTIVE WATER PLAY VENUE from another BODY OF WATER within the same facility	Specific Aquatic Venues	Interactive Water Play Venues
4.12.8.8.1 Exception: Separated by Distance (Interactive Water Play Venues)	Exception: Separated by Distance Exception: The INTERACTIVE WATER PLAY VENUE is separated by a distance of at least 15 feet (4.6 m) from other BODIES OF WATER.	Specific Aquatic Venues	Interactive Water Play Venues
4.12.8.9 Enclosures (Interactive Water Play Venues)	Enclosures If a facility only consists of an INTERACTIVE WATER PLAY VENUE, then the requirements for an ENCLOSURE shall not apply.	Specific Aquatic Venues	Interactive Water Play Venues
4.12.8.10A Hazard (Interactive Water Play Venues)	Hazard Spray features shall be designed and installed to be seen clearly, so as not to be a hazard to BATHERS due to water velocity from the spray feature discharge, or other SAFETY hazards.	Specific Aquatic Venues	Interactive Water Play Venues
4.12.8.11 Maximum Velocity (Interactive Water Play Venues)	Maximum Velocity Maximum velocity at the orifice of the SPRAY FEATURE nozzle shall not exceed 20 feet (6.1 m) per second.	Specific Aquatic Venues	Interactive Water Play Venues
4.12.8.12A Signage (Interactive Water Play Venues)	Signage Depth markings and warning signs shall not be required for INTERACTIVE WATER PLAY VENUES.	Specific Aquatic Venues	Interactive Water Play Venues
4.12.8.13 NEC Requirements (Interactive Water Play Venues)	NEC Requirements NEC swimming POOL requirements shall apply to INTERACTIVE WATER PLAY VENUES.	Specific Aquatic Venues	Interactive Water Play Venues
4.12.9.1 Additional Provisions (Wading Pools)	Additional Provisions In addition to the general AQUATIC VENUE requirements stated in this CODE, WADING POOLS shall comply with the additional provisions or reliefs of this section.	Specific Aquatic Venues	Wading Pools
4.12.9.2A Barrier (Wading Pools)	Barrier A BARRIER shall be provided to separate a WADING POOL from other POOLS unless the WADING POOL is separated by a distance of 15 feet (4.6 m) from other BODIES OF WATER.	Specific Aquatic Venues	Wading Pools
4.12.9.2.1 Complete Enclosure (Wading Pools)	Complete Enclosure The BARRIER shall not be required to completely surround the WADING POOL if the shortest distance of travel between the WADING POOL around the BARRIER to the other POOL is a minimum of 15 feet (4.67 m).	Specific Aquatic Venues	Wading Pools
4.12.9.2.2A Shallow Water (Wading Pools)	Shallow Water WADING POOLS near other WADING POOLS shall not be required to be separated by a BARRIER.	Specific Aquatic Venues	Wading Pools
4.12.10.1A Design and Construction (Floatation Tanks)	Design and Construction Only the Design and Construction provisions contained in MAHC 4.12.10.1 thru 4.12.10.11 apply to construction of a new FLOATATION TANK facility or FLOATATION TANK or SUBSTANTIAL ALTERATION to an existing FLOATATION TANK facility or FLOATATION TANK, unless otherwise noted.	Specific Aquatic Venues	Floatation Tanks
4.12.10.1.1.1 Purpose (Floatation Tanks)	Purpose FLOATATION TANK facility construction plans shall be designed to provide sufficient clarity to indicate the location, nature, and extent of the work proposed.	Specific Aquatic Venues	Floatation Tanks
4.12.10.1.1.2 Conform (Floatation Tanks)	Conform FLOATATION TANK facility construction plans shall show in detail that it will conform to the provisions of this CODE and relevant laws, ordinances, rules, and regulations, as determined by the AHJ and to protect the health and SAFETY of the AQUATIC FACILITY’S BATHERS and PATRONS.	Specific Aquatic Venues	Floatation Tanks
4.12.10.1.1.3 Approved Plans (Floatation Tanks)	Approved Plans No person shall begin to construct a new FLOATATION TANK facility or shall substantially alter an existing FLOATATION TANK facility without first having the construction plans detailing the construction or SUBSTANTIAL ALTERATION submitted to and approved by the AHJ.	Specific Aquatic Venues	Floatation Tanks
4.12.10.1.1.4 Plan Preparation (Floatation Tanks)	Plan Preparation All plans shall be prepared by a design professional who is registered or licensed to practice their respective design profession as defined by the state or local laws governing professional practice within the jurisdiction in which the project is to be constructed.	Specific Aquatic Venues	Floatation Tanks
4.12.10.1.1.5 Required Statements (Floatation Tanks)	All construction plans shall include the following statements: 1) “The proposed floatation tank facility and all equipment shall be constructed and installed in conformity with the approved plans and specifications or approved amendments,” and 2) “No substantial alteration, changes, additions, or equipment not specified in the approved plans or allowed in the code can be made or added until the p…	Specific Aquatic Venues	Floatation Tanks
4.12.10.1.2.1 Names / Addresses (Floatation Tanks)	Names / Addresses FLOATATION TANK facility plans shall include the name, address, and contact information for the owner, designer, and builder if available at the time of submission.	Specific Aquatic Venues	Floatation Tanks
4.12.10.1.3.1 Drawings (Floatation Tanks)	Drawings Detailed scaled and dimensional drawings for each individual FLOATATION TANK shall include an area plan and layout plan along with dimensioned longitudinal and transverse cross sections of the FLOATATION TANK.	Specific Aquatic Venues	Floatation Tanks
4.12.10.1.3.2 Operating Conditions (Floatation Tanks)	Operating Conditions The design documents shall include a record of operating conditions (FLOATATION TANK SOLUTION temperature(s), space temperature, space relative humidity, space dew point) accepted by both the design engineer and owner/operator.	Specific Aquatic Venues	Floatation Tanks
4.12.10.1.3.3 Floatation Tank Attributes (Floatation Tanks)	Detailed scaled and dimensional drawings for each individual floatation tank shall include location and type of: 1) Inlets, 2) Overflows, 3) Drains, 4) Suction outlets, 5) Overflow gutters or devices, 6) Piping, 7) Designed water elevation, 8) features such as ladders, stairs, 9) Lighting, 10) Markings, and 11) Surface materials	Specific Aquatic Venues	Floatation Tanks
4.12.10.1.3.4 Area Design (Floatation Tanks)	Detailed scaled and dimensional drawings of the floatation tank facility and for each individual floatation tank, as appropriate, shall include location and type of: 1) Design of floors and walls enclosing the floatation tank, 2) Floor drains, 3) Non-slip flooring, 4) Floatation tank room area finishes, 5) Drinking fountains or other sources of drinking water, 6) Entries and exits, 7) Hose bibs, …	Specific Aquatic Venues	Floatation Tanks
4.12.10.1.3.5 Floatation Tank Recirculation and Treatment Design (Floatation Tanks)	Detailed scaled and dimensional drawings for each individual floatation tank shall contain a flow diagram showing the location, plan, elevation, and schematics of: 1) Filters, 2) Pumps, 3) Disinfection systems, 4) Supplemental disinfection systems, if installed, 5) Ventilation devices or air handling systems, 6) Heaters, 7) Backflow prevention assemblies and air gaps, 8) Valves, 9) Piping, 10) Fl…	Specific Aquatic Venues	Floatation Tanks
4.12.10.1.3.6 Equipment Room Design (Floatation Tanks)	Equipment Room Design Detailed scaled and dimensional drawings for each individual FLOATATION TANK shall contain a schematic layout of the FLOATATION TANK EQUIPMENT ROOM (or EQUIPMENT AREA if permitted by the local AHJ) showing accessibility for installation and maintenance.	Specific Aquatic Venues	Floatation Tanks
4.12.10.1.3.7 Chemical Storage Space Design (Floatation Tanks)	Chemical Storage Space Design Detailed scaled and dimensional drawings for each individual FLOATATION TANK shall contain a schematic layout of the FLOATATION TANK facility CHEMICAL STORAGE SPACE(S).	Specific Aquatic Venues	Floatation Tanks
4.12.10.1.3.8 Hygiene Facility Design (Floatation Tanks)	Hygiene Facility Design Detailed scaled and dimensional drawings for each FLOATATION TANK facility shall show the location and number of all available HYGIENE FACILITIES provided including dressing rooms, lockers, SHOWERS, lavatory, and toilet fixtures.	Specific Aquatic Venues	Floatation Tanks
4.12.10.1.3.9.1.1 Approval Limitations (Floatation Tanks)	Approval Limitations The AHJ shall clearly state on the plans the limitations of their approval.	Specific Aquatic Venues	Floatation Tanks
4.12.10.1.3.9.1.2 Other Approvals (Floatation Tanks)	Other Approvals The approval shall also state that it is independent of all other required approvals such as Building, Zoning, Fire, Electrical, Structural, and any other approvals as required by local or state law or CODE and the applicant must separately obtain all other required approvals and permits.	Specific Aquatic Venues	Floatation Tanks
4.12.10.1.3.9.1.3 Plan Review Coordination (Floatation Tanks)	Plan Review Coordination The AHJ shall coordinate their FLOATATION TANK plan review and communicate their approval with other agencies involved in the FLOATATION TANK facility construction.	Specific Aquatic Venues	Floatation Tanks
4.12.10.1.3.9.1.4 Plan Review Report (Floatation Tanks)	The AHJ shall provide a plan submission compliance review list to the floatation tank facility owner with the following information: 1) Categorical items marked satisfactory, unsatisfactory, not applicable, or insufficient information; 2) A comment section keyed to the compliance review list shall detail unsatisfactory and insufficient; 3) Indication of the AHJ approval or disapproval of the aqua…	Specific Aquatic Venues	Floatation Tanks
4.12.10.1.3.9.1.5 Plans Maintained (Floatation Tanks)	Plans Maintained The FLOATATION TANK facility owner shall maintain at least one set of their own approved plans made available to AHJ on-site for as long as the FLOATATION TANK facility is in operation.	Specific Aquatic Venues	Floatation Tanks
4.12.10.1.3.9.2.1 Alteration Review (Floatation Tanks)	Alteration Review The FLOATATION TANK facility owner planning a non-SUBSTANTIAL ALTERATION shall contact the AHJ to review proposed changes prior to starting the non-SUBSTANTIAL ALTERATION.	Specific Aquatic Venues	Floatation Tanks
4.12.10.1.3.9.2.2 Alteration Scope (Floatation Tanks)	Alteration Scope The FLOATATION TANK facility operator shall consult with the AHJ to determine if new or modified plans must be submitted for plan review and approval for other non-SUBSTANTIAL ALTERATIONS proposed.	Specific Aquatic Venues	Floatation Tanks
4.12.10.1.3.9.3.1 Replacement Approval (Floatation Tanks)	Replacement Approval Prior to replacing equipment, the FLOATATION TANK facility owner shall submit technical verification to the AHJ that all replacement equipment is equal to that which was originally approved and installed.	Specific Aquatic Venues	Floatation Tanks
4.12.10.1.3.9.3.2 Replacement Equipment Equivalency (Floatation Tanks)	Replacement Equipment Equivalency The replacement of pumps, filters, feeders, controllers, SKIMMERS, flow-meters, valves, or other similar equipment with identical or substantially similar equipment may be done without submission to the AHJ for approval of new or altered AQUATIC FACILITY plans.	Specific Aquatic Venues	Floatation Tanks
4.12.10.1.3.9.3.3 Emergency Replacement (Floatation Tanks)	Emergency Replacement In emergencies, the replacement may be made prior to receiving the AHJ’s approval, with the owner accepting responsibility for proper immediate replacement, if the equipment is not deemed equivalent by the AHJ.	Specific Aquatic Venues	Floatation Tanks
4.12.10.1.3.9.3.3.1 Documentation (Floatation Tanks)	Documentation Where emergency replacements are installed as per MAHC 4.12.10.1.3.9.3.3, the owner shall submit documentation for review and approval of the replacement to the AHJ within 45 days.	Specific Aquatic Venues	Floatation Tanks
4.12.10.1.3.9.3.4 Replacement Record Maintenance (Floatation Tanks)	Replacement Record Maintenance The AHJ shall provide the FLOATATION TANK facility owner written approval or disapproval of the proposed replacement equipment’s equivalency.	Specific Aquatic Venues	Floatation Tanks
4.12.10.1.3.9.3.5 Documentation (Floatation Tanks)	Documentation Documentation of proposed, approved, and disapproved replacements shall be maintained in the AHJ’s FLOATATION TANK facility files.	Specific Aquatic Venues	Floatation Tanks
4.12.10.1.3.9.4.1 Construction Compliance Certificate (Floatation Tanks)	Construction Compliance Certificate A certificate of construction compliance shall be submitted to the AHJ for all FLOATATION TANK facility plans for new construction and SUBSTANTIAL ALTERATIONS requiring AHJ approvals.	Specific Aquatic Venues	Floatation Tanks
4.12.10.1.3.9.4.2 Certificate Preparation (Floatation Tanks)	Certificate Preparation This certificate shall be prepared by a licensed professional and be within the scope of their practice as defined by the state or local laws governing professional practice within the jurisdiction of the permit issuing official.	Specific Aquatic Venues	Floatation Tanks
4.12.10.1.3.9.4.3 Certificate Statement (Floatation Tanks)	Certificate Statement The certificate shall also include a statement that the FLOATATION TANK facility, all equipment, and appurtenances have been constructed and/or installed in accordance with approved plans and specifications.	Specific Aquatic Venues	Floatation Tanks
4.12.10.1.3.9.4.4 Systems Commissioning (Floatation Tanks)	Systems Commissioning If commissioning or testing reports for systems such as FLOATATION TANK facility lighting, air handling, recirculation, filtration, and/or DISINFECTION are conducted, then those reports shall be included in furnished documentation.	Specific Aquatic Venues	Floatation Tanks
4.12.10.1.3.9.4.5 Maintenance (Floatation Tanks)	Maintenance Documentation of FLOATATION TANK facility new construction or SUBSTANTIAL ALTERATION plan compliance shall be maintained in the AHJ’s FLOATATION TANK facility files.	Specific Aquatic Venues	Floatation Tanks
4.12.10.1.3.9.5.1 Building Permit for Construction (Floatation Tanks)	Building Permit for Construction Construction permits required in this CODE and all other applicable permits shall be obtained before any FLOATATION TANK facility may be constructed.	Specific Aquatic Venues	Floatation Tanks
4.12.10.1.3.9.5.2 Remodeling Building Permit (Floatation Tanks)	Remodeling Building Permit A construction permit or other applicable permits may be required from the AHJ before SUBSTANTIAL ALTERATION of a FLOATATION TANK facility.	Specific Aquatic Venues	Floatation Tanks
4.12.10.1.3.9.5.3 Permit Issuance (Floatation Tanks)	The AHJ shall issue a permit to the owner to operate the floatation tank facility: 1) After receiving a certificate of completion from the design professional verifying information submitted, and 2) When new construction, substantial alterations, or annual renewal requirements of this code have been met.	Specific Aquatic Venues	Floatation Tanks
4.12.10.1.3.9.5.4 Permit Denial (Floatation Tanks)	The permit (license) to operate may be withheld, revoked or denied by the AHJ for noncompliance of the floatation tank facility with the requirements of this code, and the owner will be provided: 1) Specific reasons for disapproval and procedure for resubmittal; 2) Notice of the rights to appeal this denial and procedures for requesting an appeal; and 3) Reviewer’s name, signature and date of rev…	Specific Aquatic Venues	Floatation Tanks
4.12.10.1.3.9.5.5 Documentation (Floatation Tanks)	Documentation Documentation of FLOATATION TANK facility permit renewal or denial shall be maintained in the AHJ’s FLOATATION TANK facility files.	Specific Aquatic Venues	Floatation Tanks
4.12.10.2.1 Construction Material (Floatation Tanks)	Construction Material FLOATATION TANKS shall be constructed of impervious and structurally sound material(s).	Specific Aquatic Venues	Floatation Tanks
4.12.10.2.1.1 Smooth and Easily Cleaned (Floatation Tanks)	Smooth and Easily Cleaned Construction materials shall provide a smooth, easily cleaned, watertight structure.	Specific Aquatic Venues	Floatation Tanks
4.12.10.2.1.2 Withstand Anticipated Loads (Floatation Tanks)	Withstand Anticipated Loads The structure shall be capable of withstanding the anticipated stresses/loads for full and empty conditions.	Specific Aquatic Venues	Floatation Tanks
4.12.10.2.1.3 Hydrostatic Conditions (Floatation Tanks)	Hydrostatic Conditions The structural design shall take into consideration hydrostatic conditions and the integration of the FLOTATION TANK with other structural conditions as required by applicable CODES.	Specific Aquatic Venues	Floatation Tanks
4.12.10.2.2 Durability (Floatation Tanks)	Durability All materials shall be inert, non-toxic, resistant to corrosion, impervious, enduring, and resistant to damages related to environmental conditions of the installation region.	Specific Aquatic Venues	Floatation Tanks
4.12.10.2.3 Watertight (Floatation Tanks)	Watertight FLOATATION TANK shall be designed in such a way to maintain their ability to retain the designed amount of water.	Specific Aquatic Venues	Floatation Tanks
4.12.10.2.4 Smooth Finish (Floatation Tanks)	Smooth Finish All walls shall have a durable finish suitable for regular scrubbing and cleaning at the waterline.	Specific Aquatic Venues	Floatation Tanks
4.12.10.3.1.1 Accredited Standards (Floatation Tanks)	Accredited Standards Where applicable, all equipment used or proposed for use in FLOATATION TANK facilities governed under this CODE shall be: Of a proven design and construction, and CERTIFIED, LISTED, AND LABELED to a specific STANDARD for the specified equipment use by an ANSI-accredited certification organization.	Specific Aquatic Venues	Floatation Tanks
4.12.10.3.1.2 No Standards (Floatation Tanks)	No Standards Where STANDARDS do not exist, technical documentation shall be submitted to the AHJ to demonstrate acceptability for use in AQUATIC FACILITIES.	Specific Aquatic Venues	Floatation Tanks
4.12.10.3.1.2.1 Proof of Acceptability (Floatation Tanks)	Proof of Acceptability The AHJ shall have the authority to require tests, as proof of acceptability.	Specific Aquatic Venues	Floatation Tanks
4.12.10.4.1.1 NEC Requirements (Floatation Tanks)	NEC Requirements Electrical wiring and systems shall comply with the requirements of the NEC.	Specific Aquatic Venues	Floatation Tanks
4.12.10.4.1.1.1 Providing Relief (Floatation Tanks)	Providing Relief Nothing in this CODE shall be construed as providing relief from any applicable requirements of the NEC or other applicable CODE.	Specific Aquatic Venues	Floatation Tanks
4.12.10.4.1.2 Indoor Aquatic Facilities (Floatation Tanks)	Indoor Aquatic Facilities A FLOATATION TANK and room containing a FLOATATION TANK shall be considered a wet and CORROSIVE environment.	Specific Aquatic Venues	Floatation Tanks
4.12.10.5.1 Meet AHJ Requirements (Floatation Tanks)	Meet AHJ Requirements Concessions for food and drink in an FLOATATION TANK facility shall meet all AHJ requirements.	Specific Aquatic Venues	Floatation Tanks
4.12.10.6.1 Water Supply (Floatation Tanks)	Water Supply Water serving a FLOATATION TANK facility shall be supplied from a potable water source.	Specific Aquatic Venues	Floatation Tanks
4.12.10.6.2.1 Discharged (Floatation Tanks)	Discharged Wastewater from all PLUMBING FIXTURES in the entire FLOATATION TANK facility shall be discharged to a municipal sanitary sewer system, if available.	Specific Aquatic Venues	Floatation Tanks
4.12.10.6.2.2 On-Site Sewer System (Floatation Tanks)	On-Site Sewer System If a municipal sanitary sewer system is not available, all wastewater shall be disposed to an on-site sewer system that is properly designed to receive the entire wastewater capacity.	Specific Aquatic Venues	Floatation Tanks
4.12.10.6.3 Floatation Tank Wastewater (Floatation Tanks)	Floatation Tank Wastewater Wastewater/FLOATATION TANK SOLUTION from a FLOATATION TANK, including filter backwash water, shall be discharged to a sanitary sewer system having sufficient capacity to collect and treat wastewater or to an on-site sewage disposal system designed for this purpose.	Specific Aquatic Venues	Floatation Tanks
4.12.10.7.1 Hydraulically Balanced (Floatation Tanks)	Hydraulically Balanced The RECIRCULATION SYSTEM shall be hydraulically balanced to ensure effective distribution of treated water.	Specific Aquatic Venues	Floatation Tanks
4.12.10.7.2 Filter Sizing (Floatation Tanks)	Filter Sizing Filtration system components shall be designed and sized to meet the applicable volumetric TURNOVER requirements specified in MAHC 5.12.10.8.	Specific Aquatic Venues	Floatation Tanks
4.12.10.7.3 Pump Sizing (Floatation Tanks)	Pump Sizing Pump(s) shall be designed and sized to meet the applicable volumetric TURNOVER requirements specified in MAHC 5.12.10.8.	Specific Aquatic Venues	Floatation Tanks
4.12.10.7.4 Submerged Suction Fittings or Suction Outlets (Floatation Tanks)	Submerged Suction Fittings or Suction Outlets Submerged suction fittings or suction outlets shall be CERTIFIED, LISTED, AND LABELED to ANSI/APSP-16 2011 by an ANSI-accredited organization.	Specific Aquatic Venues	Floatation Tanks
4.12.10.8.1 Disinfection Types (Floatation Tanks)	Disinfection shall be provided by either: 1) Ozone treatment system; or 2) UV treatment system.	Specific Aquatic Venues	Floatation Tanks
4.12.10.8.2 Ozone and UV Disinfection Systems (Floatation Tanks)	Ozone and UV Disinfection Systems Ozone and UV DISINFECTION systems when used as the primary DISINFECTION system, shall meet the 3-log reduction of influent bacteria DISINFECTION efficacy as tested in accordance with the criteria specified in Annex H.1 of NSF/ANSI Standard 50-2016 at the design filtration flow rate.	Specific Aquatic Venues	Floatation Tanks
4.12.10.8.3 Ozone Disinfection (Floatation Tanks)	Ozone Disinfection When an Ozone DISINFECTION system is used, the criteria for ozone level and ozone production testing specified in Annex H.2 and H.3 respectively, of NSF/ANSI Standard 50-2016 must be met.	Specific Aquatic Venues	Floatation Tanks
4.12.10.8.3.1 Ozone Levels (Floatation Tanks)	Ozone Levels Ozone levels in the FLOATATION TANK SOLUTION shall not exceed 0.1 ppm (mg/L).	Specific Aquatic Venues	Floatation Tanks
4.12.10.8.4 UV Disinfection (Floatation Tanks)	When a UV disinfection system is used as the primary disinfection system, the following must be provided: 1) calibrated UV sensors shall be installed per MAHC 4.7.3.3.3.5; and 2) if the UV equipment fails to produce the required dosage as measured by the automated sensor, an alarm or other indication shall be initiated to alert staff.	Specific Aquatic Venues	Floatation Tanks
4.12.10.9.1 Room Air Handling System (Floatation Tanks)	Room Air Handling System AIR HANDLING SYSTEM(S) shall be provided when necessary for the room containing FLOATATION TANK(S) and shall be designed, constructed, and installed to support the health and SAFETY of the FLOATATION TANK facility PATRONS.	Specific Aquatic Venues	Floatation Tanks
4.12.10.9.2 Tank Air Quality (Floatation Tanks)	Tank Air Quality Ventilation serving the FLOATATION TANK shall be provided when necessary to ensure acceptable air quality for human health within the FLOATATION TANK.	Specific Aquatic Venues	Floatation Tanks
4.12.10.10 Floors (Floatation Tanks)	Floors Floors in room containing FLOATATION TANK(S) shall have a smooth, easy-to-clean, impervious-to-water, slip-resistant surface.	Specific Aquatic Venues	Floatation Tanks
4.12.10.10.1 Coefficient of Friction (Floatation Tanks)	Coefficient of Friction All surfaces required to be slip-resistant shall have a minimum dynamic coefficient of friction at least equal to the requirements of ANSI A137.1-2012 for that installation as measured by the DCOF AcuTest.	Specific Aquatic Venues	Floatation Tanks
4.12.10.10.2 Floor Drains (Floatation Tanks)	Floor Drains Floor drains shall be installed in rooms containing FLOATATION TANKS and dressing areas where PLUMBING FIXTURES are located.	Specific Aquatic Venues	Floatation Tanks
4.12.10.10.2.1 Opening Grill Covers (Floatation Tanks)	Opening Grill Covers Floor drain opening grill covers shall be ½-inch (1.3 cm) or less in width or diameter.	Specific Aquatic Venues	Floatation Tanks
4.12.10.10.2.2 Sloped to Drain (Floatation Tanks)	Sloped to Drain Floors shall be sloped to drain water or other liquids.	Specific Aquatic Venues	Floatation Tanks
4.12.10.11 Cleansing Showers (Floatation Tanks)	Cleansing Showers CLEANSING SHOWERS shall be provided in or immediately available/accessible to the room containing the FLOATATION TANK(S).	Specific Aquatic Venues	Floatation Tanks
4.12.11A Other Aquatic Features (Other Aquatic Features)	Other Aquatic Features Other AQUATIC FEATURES not otherwise addressed in the CODE, including but not limited to climbing walls, inflatables, and play structures, shall not be installed unless designed and operated in accordance with all manufacturer’s installation and operations recommendations.	Specific Aquatic Venues	Other Aquatic Features
5.1.1.1 Permit to Operate Required (Owner Responsibilities)	Permit to Operate Required Prior to opening to the public, the AQUATIC FACILITY owner shall apply to the AHJ for a permit to operate.	Operating Permits	Owner Responsibilities
5.1.1.2 Separate (Owner Responsibilities)	Separate A separate permit is required for each newly constructed or SUBSTANTIALLY ALTERED AQUATIC VENUE at an existing AQUATIC FACILITY.	Operating Permits	Owner Responsibilities
5.1.1.3 Prior to Issuance (Owner Responsibilities)	Prior to Issuance Before a permit to operate is issued, the following procedures shall be completed: The AQUATIC FACILITY owner has demonstrated the AQUATIC FACILITY, including all newly constructed or SUBSTANTIALLY ALTERED AQUATIC VENUES, is in compliance with the requirements of this CODE, and The AHJ has approved the AQUATIC FACILITY to be open to the public.	Operating Permits	Owner Responsibilities
5.1.1.4 Permit Details (Owner Responsibilities)	The permit to operate shall: 1) Be issued in the name of the owner, 2) List all aquatic venues included under the permit, and 3) Specify the period of time approved by the AHJ.	Operating Permits	Owner Responsibilities
5.1.1.5 Permit Expiration (Owner Responsibilities)	Permit Expiration Permits to operate shall terminate according to the AHJ schedule.	Operating Permits	Owner Responsibilities
5.1.1.6 Permit Renewal (Owner Responsibilities)	Permit Renewal The AQUATIC FACILITY owner shall renew the permit to operate prior to the scheduled expiration of an existing permit to operate an AQUATIC FACILITY.	Operating Permits	Owner Responsibilities
5.1.1.7 Permit Denial (Owner Responsibilities)	Permit Denial The permit to operate may be withheld, revoked, or denied by the AHJ for noncompliance of the AQUATIC FACILITY with the requirements of this CODE.	Operating Permits	Owner Responsibilities
5.1.1.8 Owner Responsibilities (Owner Responsibilities)	Owner Responsibilities The owner of an AQUATIC FACILITY is responsible for the facility being operated, maintained, and managed in accordance with the requirements of this CODE.	Operating Permits	Owner Responsibilities
5.1.2.1 Permit Location (Operating Permits)	Permit Location The permit to operate shall be posted at the AQUATIC FACILITY in a location conspicuous to the public.	Operating Permits	Operating Permits
5.1.2.2 Operating Without a Permit (Operating Permits)	Operating Without a Permit Operation of an AQUATIC FACILITY or newly constructed or SUBSTANTIALLY ALTERED AQUATIC VENUE without a permit to operate shall be prohibited.	Operating Permits	Operating Permits
5.1.2.3 Required Closure (Operating Permits)	Required Closure The AHJ may order a newly constructed or SUBSTANTIALLY ALTERED AQUATIC VENUE without a permit to operate to close until the AQUATIC FACILITY has obtained a permit to operate.	Operating Permits	Operating Permits
5.2.1.1 Terms of Operation (Preoperational Inspections)	Terms of Operation The AQUATIC FACILITY may not be placed in operation until an inspection approved by the AHJ shows compliance with the requirements of this CODE or the AHJ approves opening for operation.	Inspections	Preoperational Inspections
5.2.2.1 Applying for Exemption (Exemptions)	Applying for Exemption An AQUATIC FACILITY seeking an initial exemption or an existing AQUATIC FACILITY claiming to be exempt according to applicable regulations shall contact the AHJ for application details/forms.	Inspections	Exemptions
5.2.2.2 Change in Exemption Status (Exemptions)	Change in Exemption Status An AQUATIC FACILITY that sought and received an exemption from a public regulation shall contact the AHJ if the conditions upon which the exemption was granted change so as to eliminate the exemption status.	Inspections	Exemptions
5.2.3.1 Variance Authority (Variances)	Variance Authority The AHJ may grant a variance to the requirements of this CODE.	Inspections	Variances
5.2.3.2 Applying for a Variance (Variances)	Applying for a Variance An AQUATIC FACILITY seeking a variance shall apply in writing with the appropriate forms to the AHJ.	Inspections	Variances
5.2.3.2.1 Application Components (Variances)	The application shall include, but not be limited to: 1) A citation of the code section to which the variance is requested; 2) A statement as to why the applicant is unable to comply with the code section to which the variance is requested; 3) The nature and duration of the variance requested; 4) A statement of how the intent of the code will be met and the reasons why the public health or safety…	Inspections	Variances
5.2.3.3 Revoked (Variances)	Revoked Each variance shall be revoked when the permit attached to it is revoked.	Inspections	Variances
5.2.3.4 Not Transferable (Variances)	Not Transferable A variance shall not be transferable unless otherwise provided in writing at the time the variance is granted.	Inspections	Variances
5.4.1.1A Closure (Closure and Reopening)	Closure If an AQUATIC VENUE is not open to the public, the following conditions shall be met to protect health and SAFETY:	Aquatic Facility and Venue Operation and Maintenance	Closure and Reopening
5.4.1.1.1 Aquatic Venues With a Barrier (Closure and Reopening)	Where the aquatic venue has a barrier enclosing it per MAHC 4.8.6: 1) The water shall be recirculated and treated to meet the criteria of this code; or 2) The water shall be drained; or 3) An approved safety cover that is certified, listed, and labeled to ASTM F1346-91 by an ANSI-accredited certification organization shall be installed; or 4) Where a safety cover is not used or not practical, acc…	Aquatic Facility and Venue Operation and Maintenance	Closure and Reopening
5.4.1.1.2 Aquatic Venues Without a Barrier but Open to the Public (Closure and Reopening)	Where the aquatic venue does not have a barrier enclosing it per MAHC 4.8.6 and other parts of the aquatic facility are open to the public: 1) The water shall be recirculated and treated to meet the criteria of this code and the aquatic venue shall be staffed to keep bathers out; or 2) The water shall be drained, and the aquatic venue shall be staffed to keep bathers out; or 3) A temporary barrie…	Aquatic Facility and Venue Operation and Maintenance	Closure and Reopening
5.4.1.1.3 Aquatic Venues Without a Barrier and Closed to the Public (Closure and Reopening)	Where the aquatic venue does not have a barrier enclosing it per MAHC 4.8.6, and the aquatic facility is closed to the public: 1) The water shall be recirculated and treated to meet the criteria of this code; or 2) The water shall be drained; or 3) An approved safety cover certified, listed, and labeled to ASTM F1346-91 by an ANSI-accredited certification organization shall be installed; 4) Where…	Aquatic Facility and Venue Operation and Maintenance	Closure and Reopening
5.4.1.2A Reopening (Closure and Reopening)	Reopening An owner or operator of a closed AQUATIC VENUE shall verify that the AQUATIC VENUE meets all applicable criteria of this CODE before reopening the AQUATIC VENUE.	Aquatic Facility and Venue Operation and Maintenance	Closure and Reopening
5.4.2.1.1 Preventive Maintenance Plan Available (Preventive Maintenance Plan)	Preventive Maintenance Plan Available A written comprehensive preventive maintenance plan for each AQUATIC VENUE shall be available at the AQUATIC FACILITY.	Aquatic Facility and Venue Operation and Maintenance	Preventive Maintenance Plan
5.4.2.1.2 Contents (Preventive Maintenance Plan)	Contents The AQUATIC FACILITY preventive maintenance plan shall include details and frequency of owner/operator’s planned routine facility inspection, maintenance, and replacement of recirculation and water treatment components.	Aquatic Facility and Venue Operation and Maintenance	Preventive Maintenance Plan
5.4.2.2.1 Original Plans and Specifications Available (Preventive Maintenance Plan)	Original Plans and Specifications Available A copy of the approved plans and specifications for each AQUATIC VENUE constructed after the adoption of this CODE shall be available at the AQUATIC FACILITY	Aquatic Facility and Venue Operation and Maintenance	Preventive Maintenance Plan
5.4.2.2.2 Equipment Inventory (Preventive Maintenance Plan)	Equipment Inventory A comprehensive inventory of all mechanical equipment associated with each AQUATIC VENUE shall be available at the AQUATIC FACILITY.	Aquatic Facility and Venue Operation and Maintenance	Preventive Maintenance Plan
5.4.2.2.3 Inventory Details (Preventive Maintenance Plan)	This inventory shall include: 1) Equipment name and model number, 2) Manufacturer and contact information, 3) Local vendor/supplier and technical representative, if applicable, and 4) Replacement or service dates and details.	Aquatic Facility and Venue Operation and Maintenance	Preventive Maintenance Plan
5.4.2.2.4 Equipment Manuals (Preventive Maintenance Plan)	Equipment Manuals Operation manuals for all mechanical equipment associated with each AQUATIC VENUE shall be available at the AQUATIC FACILITY.	Aquatic Facility and Venue Operation and Maintenance	Preventive Maintenance Plan
5.4.2.2.4.1 No Manual (Preventive Maintenance Plan)	No Manual If no manufacturer’s operation manual is available, then the AQUATIC FACILITY should create a written document that outlines STANDARD operating procedures for maintaining and operating the piece of equipment.	Aquatic Facility and Venue Operation and Maintenance	Preventive Maintenance Plan
5.5.5.1 Depth Markers (Depth Markings)	Depth Markers Depth markers shall be provided in locations in accordance with MAHC 4.5.19 and maintained.	Aquatic Venue Structure	Depth Markings
5.5.5.2 No Diving Markers (Depth Markings)	No Diving Markers NO DIVING MARKERS shall be provided in accordance with MAHC 4.5.19 and maintained.	Aquatic Venue Structure	Depth Markings
5.5.6.1.1 Repaired (Pool Shell Maintenance)	Cracks shall be part of the daily inspection process and be repaired when they change sufficiently to increase the potential for: 1) Leakage, 2) Trips or falls, 3) Lacerations, or 4) Impact the ability to properly clean and maintain the aquatic venue area.	Aquatic Venue Structure	Pool Shell Maintenance
5.5.6.1.2 Document Cracks (Pool Shell Maintenance)	Document Cracks Surface CRACKS under 1/8 inch (3.2 mm) wide shall be documented and MONITORED for any movement or change including opening, closing, and/or lengthening.	Aquatic Venue Structure	Pool Shell Maintenance
5.5.6.1.3 Sharp Edges (Pool Shell Maintenance)	Sharp Edges Any sharp edges shall be removed.	Aquatic Venue Structure	Pool Shell Maintenance
5.6.1.1.1A Light Levels (Lighting)	Light Levels Lighting systems, including emergency lighting, shall be maintained in all PATRON areas and maintenance areas, to ensure the required lighting levels are met as specified in MAHC 4.6.1.	Indoor / Outdoor Environment	Lighting
5.6.1.1.2A Main Drain Visible (Lighting)	Main Drain Visible The AQUATIC VENUE shall not be open if light levels are such that the main drain is not visible from POOLSIDE.	Indoor / Outdoor Environment	Lighting
5.6.1.1.2.1 With an Enclosure (Lighting)	With an Enclosure The AQUATIC FACILITY may remain open for other events if the closed AQUATIC VENUE has an ENCLOSURE.	Indoor / Outdoor Environment	Lighting
5.6.1.1.3A Underwater Lighting (Lighting)	Underwater Lighting Underwater lights, where provided, shall be operational and maintained as designed.	Indoor / Outdoor Environment	Lighting
5.6.1.1.3.1 Ground-Fault Circuit Interrupter (Lighting)	Ground-Fault Circuit Interrupter Branch circuits that supply underwater lights operating at more than the Low Voltage Contact Limit as defined in NEC 680.2 shall be GFCI protected.	Indoor / Outdoor Environment	Lighting
5.6.1.1.3.2 Unprotected Light Circuit (Lighting)	Unprotected Light Circuit Operation of an unprotected underwater light circuit shall be prohibited.	Indoor / Outdoor Environment	Lighting
5.6.1.1.4 Cracked Lenses (Lighting)	Cracked Lenses CRACKED lenses that are physically intact on lights shall be replaced before the AQUATIC VENUE reopens to BATHERS.	Indoor / Outdoor Environment	Lighting
5.6.1.1.5 Intact Lenses (Lighting)	Intact Lenses The AQUATIC VENUE shall be immediately closed if CRACKED lenses are not intact and the lenses shall be replaced before re-opening.	Indoor / Outdoor Environment	Lighting
5.6.1.2.1A Assessments (Lighting)	Assessments The AQUATIC FACILITY owner shall ensure that glare conditions are assessed to determine if the AQUATIC VENUE bottom and objects in the POOL are clearly visible throughout operating hours.	Indoor / Outdoor Environment	Lighting
5.6.1.2.1.1A Lifeguard Positions (Lighting)	Lifeguard Positions If the AQUATIC VENUE requires lifeguards, the AQUATIC FACILITY owner shall ensure that glare conditions are assessed from each lifeguard position as identified in the Zone of Patron Surveillance to determine if the AQUATIC VENUE bottom and objects in the POOL are clearly visible to QUALIFIED LIFEGUARD staff throughout operating hours per MAHC 6.3.3.1.1.	Indoor / Outdoor Environment	Lighting
5.6.1.2.2 Reduction (Lighting)	Reduction Windows and lighting equipment shall be adjusted, if possible, to minimize glare and excessive reflection on the water surface.	Indoor / Outdoor Environment	Lighting
5.6.1.3 Night Swimming (Lighting)	Night Swimming Night swimming shall be prohibited unless required light levels in accordance with MAHC 4.6.1 are provided.	Indoor / Outdoor Environment	Lighting
5.6.1.3.1 Hours (Lighting)	Hours Night swimming shall be considered one half hour before sunset to one half hour after sunrise.	Indoor / Outdoor Environment	Lighting
5.6.1.4 Emergency Lighting (Lighting)	Emergency Lighting Emergency lighting shall be tested and maintained according to manufacturer’s recommendations.	Indoor / Outdoor Environment	Lighting
5.6.2.1 Purpose (Indoor Aquatic Facility Ventilation)	Purpose AIR HANDLING SYSTEMS shall be maintained and operated by the owner/operator to protect the health and SAFETY of the facility’s PATRONS.	Indoor / Outdoor Environment	Indoor Aquatic Facility Ventilation
5.6.2.2 Original Characteristics (Indoor Aquatic Facility Ventilation)	Original Characteristics AIR HANDLING SYSTEMS shall be maintained and operated to comply with all requirements of the original system design, construction, and installation.	Indoor / Outdoor Environment	Indoor Aquatic Facility Ventilation
5.6.2.3 Indoor Facility Areas (Indoor Aquatic Facility Ventilation)	Indoor Facility Areas The AIR HANDLING SYSTEM operation and maintenance requirements shall apply to an INDOOR AQUATIC FACILITY including the AQUATIC VENUES, and the surrounding BATHER and spectator/STADIUM SEATING area.	Indoor / Outdoor Environment	Indoor Aquatic Facility Ventilation
5.6.2.3.1 Does Not Include (Indoor Aquatic Facility Ventilation)	The air handling system operation and maintenance requirements does not include: 1) Mechanical rooms, 2) Bath and locker rooms, and 3) Any associated rooms which have a direct opening to the aquatic facility.	Indoor / Outdoor Environment	Indoor Aquatic Facility Ventilation
5.6.2.4 Ventilation Procedures (Indoor Aquatic Facility Ventilation)	Ventilation Procedures THE INDOOR AQUATIC FACILITY owner/operator shall develop and implement a program of STANDARD AIR HANDLING SYSTEM operation, maintenance, cleaning, testing, and inspection procedures with detailed instructions, necessary equipment and supplies, and oversight for those carrying out these duties, in accordance with the AIR HANDLING SYSTEM design engineer and/or manufacturer’s …	Indoor / Outdoor Environment	Indoor Aquatic Facility Ventilation
5.6.2.4.1 System Operation (Indoor Aquatic Facility Ventilation)	System Operation The AIR HANDLING SYSTEM shall operate continuously, including providing the required amount of outdoor air.	Indoor / Outdoor Environment	Indoor Aquatic Facility Ventilation
5.6.2.4.1.1 Operation Outside of Operating Hours (Indoor Aquatic Facility Ventilation)	Operation Outside of Operating Hours Exception: During non-use periods, the amount of outdoor air may be reduced by no more than 50% as long as acceptable air quality is maintained.	Indoor / Outdoor Environment	Indoor Aquatic Facility Ventilation
5.6.2.5 Manuals/Commissioning Reports (Indoor Aquatic Facility Ventilation)	Manuals/Commissioning Reports The QUALIFIED OPERATOR shall maintain a copy of the AIR HANDLING SYSTEM design engineer and/or manufacturer original operating manuals, commissioning reports, updates, and specifications for any modifications at the facility.	Indoor / Outdoor Environment	Indoor Aquatic Facility Ventilation
5.6.2.6 Ventilation Monitoring (Indoor Aquatic Facility Ventilation)	Ventilation Monitoring The QUALIFIED OPERATOR shall MONITOR, log and maintain AIR HANDLING SYSTEM set-points and other operational parameters as specified by the AIR HANDLING SYSTEM design engineer and/or manufacturer.	Indoor / Outdoor Environment	Indoor Aquatic Facility Ventilation
5.6.2.7 Air Filter Changing (Indoor Aquatic Facility Ventilation)	Air Filter Changing The QUALIFIED OPERATOR shall replace or clean, as appropriate, AIR HANDLING SYSTEM air filters in accordance with the AIR HANDLING SYSTEM design engineer and/or manufacturer’s recommendations, whichever is most frequent.	Indoor / Outdoor Environment	Indoor Aquatic Facility Ventilation
5.6.2.8A Combined Chlorine Reduction (Indoor Aquatic Facility Ventilation)	Combined Chlorine Reduction The QUALIFIED OPERATOR shall develop and implement a plan to minimize combined CHLORINE compounds in the INDOOR AQUATIC FACILITY from the operation of AQUATIC VENUES.	Indoor / Outdoor Environment	Indoor Aquatic Facility Ventilation
5.6.2.9 Building Purge Plan (Indoor Aquatic Facility Ventilation)	Building Purge Plan The QUALIFIED OPERATOR shall develop and implement an air quality action plan with procedures for PURGING the INDOOR AQUATIC FACILITY for chemical emergencies or other indicators of poor air quality.	Indoor / Outdoor Environment	Indoor Aquatic Facility Ventilation
5.6.2.10 Records (Indoor Aquatic Facility Ventilation)	The owner shall ensure documents are maintained at the indoor aquatic facility to be available for inspection, recording the following: 1) A log recording the set points of operational parameters set during the commissioning of the air handling system and the actual readings taken at least once daily; 2) Maintenance conducted to the system including the dates of filter changes, cleaning, and repa…	Indoor / Outdoor Environment	Indoor Aquatic Facility Ventilation
5.6.3.1.1 Local Codes (Indoor / Outdoor Aquatic Facility Electrical Systems and Components )	Local Codes Repairs or alterations to electrical equipment and associated equipment shall preserve compliance with the NEC, or with applicable local CODES prevailing at the time of construction, or with subsequent versions of those CODES.	Indoor / Outdoor Environment	Indoor / Outdoor Aquatic Facility Electrical Systems and Components
5.6.3.1.2 Immediately Repaired (Indoor / Outdoor Aquatic Facility Electrical Systems and Components )	Immediately Repaired All defects in the electrical system shall be immediately repaired.	Indoor / Outdoor Environment	Indoor / Outdoor Aquatic Facility Electrical Systems and Components
5.6.3.1.3 Wiring (Indoor / Outdoor Aquatic Facility Electrical Systems and Components )	Wiring Electrical wiring, whether permanent or temporary, shall comply with the NEC or with applicable local CODE.	Indoor / Outdoor Environment	Indoor / Outdoor Aquatic Facility Electrical Systems and Components
5.6.3.2.1 New Receptacles (Indoor / Outdoor Aquatic Facility Electrical Systems and Components )	New Receptacles The installation of new electrical receptacles shall be subject to electrical-construction requirements of this CODE and applicable local CODE.	Indoor / Outdoor Environment	Indoor / Outdoor Aquatic Facility Electrical Systems and Components
5.6.3.2.2 Repairs (Indoor / Outdoor Aquatic Facility Electrical Systems and Components )	Repairs Repairs or maintenance to existing receptacles shall maintain compliance with the NEC and with 29 CFR 1910.304(b) (3) (ii).	Indoor / Outdoor Environment	Indoor / Outdoor Aquatic Facility Electrical Systems and Components
5.6.3.2.3 Replacement (Indoor / Outdoor Aquatic Facility Electrical Systems and Components )	Replacement Replacement receptacles shall be of the same type as the previous ones (e.g., grounding-type receptacles shall be replaced only by grounding-type receptacles), with all grounding conductors connected and proper wiring polarity preserved.	Indoor / Outdoor Environment	Indoor / Outdoor Aquatic Facility Electrical Systems and Components
5.6.3.2.4 Substitutions (Indoor / Outdoor Aquatic Facility Electrical Systems and Components )	Substitutions Where the original-type of receptacle is no longer available, a replacement and installation shall be in accordance with applicable local CODE.	Indoor / Outdoor Environment	Indoor / Outdoor Aquatic Facility Electrical Systems and Components
5.6.3.3.1 Manufacturer’s Recommendations (Indoor / Outdoor Aquatic Facility Electrical Systems and Components )	Manufacturer’s Recommendations Where receptacles are required to be protected by GFCI devices, the GFCI devices shall be tested following the manufacturer’s recommendations.	Indoor / Outdoor Environment	Indoor / Outdoor Aquatic Facility Electrical Systems and Components
5.6.3.3.2 Testing (Indoor / Outdoor Aquatic Facility Electrical Systems and Components )	Testing Required GFCI devices shall be tested as part of scheduled maintenance on the first day of operation, and monthly thereafter, until the BODY OF WATER is drained and the equipment is prepared for STORAGE.	Indoor / Outdoor Environment	Indoor / Outdoor Aquatic Facility Electrical Systems and Components
5.6.3.4.1 Maintenance and Repair (Indoor / Outdoor Aquatic Facility Electrical Systems and Components )	Maintenance and Repair Maintenance or repair of electrical circuits or devices shall preserve grounding compliance with the NEC or with applicable local CODES.	Indoor / Outdoor Environment	Indoor / Outdoor Aquatic Facility Electrical Systems and Components
5.6.3.4.2 Grounding Conductors (Indoor / Outdoor Aquatic Facility Electrical Systems and Components )	Grounding Conductors Grounding conductors that have been disconnected shall be re-inspected as required by the local building CODE authority prior to AQUATIC VENUE being used by BATHERS.	Indoor / Outdoor Environment	Indoor / Outdoor Aquatic Facility Electrical Systems and Components
5.6.3.4.3 Damaged Conductors (Indoor / Outdoor Aquatic Facility Electrical Systems and Components )	Damaged Conductors Damaged grounding conductors and grounding electrodes shall be repaired immediately.	Indoor / Outdoor Environment	Indoor / Outdoor Aquatic Facility Electrical Systems and Components
5.6.3.4.4 Damaged Conductor Repair (Indoor / Outdoor Aquatic Facility Electrical Systems and Components )	Damaged Conductor Repair Damaged grounding conductors or grounding electrodes associated with recirculation or DISINFECTION equipment or with underwater lighting systems shall be repaired by a qualified person who has the proper and/or necessary skills, training, or credentials to carry out the this task.	Indoor / Outdoor Environment	Indoor / Outdoor Aquatic Facility Electrical Systems and Components
5.6.3.4.5 Public Access (Indoor / Outdoor Aquatic Facility Electrical Systems and Components )	Public Access The public shall not have access to the AQUATIC VENUE until such grounding conductors or grounding electrodes are repaired.	Indoor / Outdoor Environment	Indoor / Outdoor Aquatic Facility Electrical Systems and Components
5.6.3.4.6 Venue Closure (Indoor / Outdoor Aquatic Facility Electrical Systems and Components )	Venue Closure The AQUATIC VENUE with damaged grounding conductors or grounding electrodes, that are associated with recirculation or DISINFECTION equipment or with underwater lighting systems, shall be closed until repairs are completed and inspected by the AHJ.	Indoor / Outdoor Environment	Indoor / Outdoor Aquatic Facility Electrical Systems and Components
5.6.3.5.1 Local Codes (Indoor / Outdoor Aquatic Facility Electrical Systems and Components )	Local Codes Maintenance or repair of all metallic equipment, electrical circuits or devices, or reinforced concrete structures shall preserve bonding compliance with the NEC, or with applicable local CODES.	Indoor / Outdoor Environment	Indoor / Outdoor Aquatic Facility Electrical Systems and Components
5.6.3.5.2 Bonding Conductors (Indoor / Outdoor Aquatic Facility Electrical Systems and Components )	Bonding Conductors Bonding conductors shall not be disconnected except where they will be immediately reconnected.	Indoor / Outdoor Environment	Indoor / Outdoor Aquatic Facility Electrical Systems and Components
5.6.3.5.3 Disconnected Conductors (Indoor / Outdoor Aquatic Facility Electrical Systems and Components )	Disconnected Conductors The AQUATIC VENUE shall not be used by BATHERS while bonding conductors are disconnected.	Indoor / Outdoor Environment	Indoor / Outdoor Aquatic Facility Electrical Systems and Components
5.6.3.5.4 Removable Covers (Indoor / Outdoor Aquatic Facility Electrical Systems and Components )	Removable Covers Removable covers protecting bonding conductors (e.g. at ladders), shall be kept in place except during bonding conductor inspections, repair, or replacement.	Indoor / Outdoor Environment	Indoor / Outdoor Aquatic Facility Electrical Systems and Components
5.6.3.5.5 Scheduled Maintenance (Indoor / Outdoor Aquatic Facility Electrical Systems and Components )	Scheduled Maintenance Bonding conductors, where accessible, shall be inspected visually every 6 months or whenever disrupted or impacted by site construction or other related events.	Indoor / Outdoor Environment	Indoor / Outdoor Aquatic Facility Electrical Systems and Components
5.6.3.5.6 Corrosion (Indoor / Outdoor Aquatic Facility Electrical Systems and Components )	Corrosion Bonding conductors and any associated clamps shall not be extensively corroded.	Indoor / Outdoor Environment	Indoor / Outdoor Aquatic Facility Electrical Systems and Components
5.6.3.5.7 Continuity (Indoor / Outdoor Aquatic Facility Electrical Systems and Components )	Continuity Continuity of the bonding system associated with RECIRCULATION SYSTEM or DISINFECTION equipment or with underwater lighting systems shall be inspected by the AHJ following installation and any major construction around the AQUATIC FACILITY.	Indoor / Outdoor Environment	Indoor / Outdoor Aquatic Facility Electrical Systems and Components
5.6.3.6.1 Temporary Cords and Connectors (Indoor / Outdoor Aquatic Facility Electrical Systems and Components )	Temporary Cords and Connectors Temporary extension cords and power connectors shall not be used as a substitute for permanent wiring.	Indoor / Outdoor Environment	Indoor / Outdoor Aquatic Facility Electrical Systems and Components
5.6.3.6.2 Minimum Distance from Water (Indoor / Outdoor Aquatic Facility Electrical Systems and Components )	Minimum Distance from Water All parts of an extension cord shall be restrained at a minimum of 6 feet (1.8 m) away when measured along the shortest possible path from a BODY OF WATER during times when the AQUATIC FACILITY is open.	Indoor / Outdoor Environment	Indoor / Outdoor Aquatic Facility Electrical Systems and Components
5.6.3.6.3A Exception (Indoor / Outdoor Aquatic Facility Electrical Systems and Components )	Exception An extension cord may be used within 6 feet (1.8 m) of the nearest edge of a BODY OF WATER if a permanent wall exists between the BODY OF WATER and the extension cord.	Indoor / Outdoor Environment	Indoor / Outdoor Aquatic Facility Electrical Systems and Components
5.6.3.6.4 GFCI Protection (Indoor / Outdoor Aquatic Facility Electrical Systems and Components )	GFCI Protection The circuit supplying an extension cord shall be protected by a GFCI device when the extension cord is to be used within 6 feet (1.8 m) of a BODY OF WATER.	Indoor / Outdoor Environment	Indoor / Outdoor Aquatic Facility Electrical Systems and Components
5.6.3.6.5 Local Code (Indoor / Outdoor Aquatic Facility Electrical Systems and Components )	Local Code An extension cord incorporating a GFCI device may be used if that is acceptable under applicable local CODE.	Indoor / Outdoor Environment	Indoor / Outdoor Aquatic Facility Electrical Systems and Components
5.6.3.6.6A Compliance (Indoor / Outdoor Aquatic Facility Electrical Systems and Components )	Compliance The use of extension cords shall comply with 29 CFR 1910.304.	Indoor / Outdoor Environment	Indoor / Outdoor Aquatic Facility Electrical Systems and Components
5.6.3.7 Portable Electric Devices (Indoor / Outdoor Aquatic Facility Electrical Systems and Components )	Portable Electric Devices Portable line-powered electrical devices, such as radios or drills, shall not be used within 6 feet (1.8 m) horizontally of the nearest inner edge of a BODY OF WATER, unless connected to a GFCI-protected circuit.	Indoor / Outdoor Environment	Indoor / Outdoor Aquatic Facility Electrical Systems and Components
5.6.3.8A Communication Devices and Dispatch Systems (Indoor / Outdoor Aquatic Facility Electrical Systems and Components )	Communication Devices and Dispatch Systems The maintenance and repair of Communication Devices and Dispatch Systems shall preserve compliance with the NEC.	Indoor / Outdoor Environment	Indoor / Outdoor Aquatic Facility Electrical Systems and Components
5.6.4.1.1A Maintenance and Repair (Facility Heating)	Maintenance and Repair Maintenance, repairs, and alterations to facility-heating equipment shall preserve compliance with applicable CODES.	Indoor / Outdoor Environment	Facility Heating
5.6.4.1.2A Defects (Facility Heating)	Defects Defects in the AQUATIC FACILITY heating equipment shall be immediately repaired.	Indoor / Outdoor Environment	Facility Heating
5.6.4.1.3A Temperature (Facility Heating)	Temperature Air temperature of an INDOOR AQUATIC FACILITY shall be controlled to the original specifications or in the absence of such, maintain the dew point of the INTERIOR SPACE less than the dew point of the interior walls at all times so as to prevent damage to structural members and to prevent biological growth on walls.	Indoor / Outdoor Environment	Facility Heating
5.6.4.1.4 Combustion Device (Facility Heating)	Combustion Device Items shall not be stored within the COMBUSTION DEVICE manufacturer’s specified minimum clearance distance.	Indoor / Outdoor Environment	Facility Heating
5.6.4.2 Water Heating (Facility Heating)	Water Heating Maintenance, repairs, and alterations to POOL-water heating equipment shall preserve compliance with applicable CODES.	Indoor / Outdoor Environment	Facility Heating
5.6.6.1 Exit Routes (Emergency Exit)	Exit Routes Emergency exit routes shall be established for both INDOOR FACILITIES and OUTDOOR FACILITIES and be maintained so that they are well lit, unobstructed, and accessible at all times.	Indoor / Outdoor Environment	Emergency Exit
5.6.7.1.1 Water Pressure (Plumbing)	Water Pressure All plumbing shall be maintained in good repair with no leaks or discharge.	Indoor / Outdoor Environment	Plumbing
5.6.7.1.2 Availability (Plumbing)	Availability Potable water shall be available at all times to PATRONS.	Indoor / Outdoor Environment	Plumbing
5.6.7.1.3 Cross-Connection Control (Plumbing)	Cross-Connection Control Water introduced into the POOL, either directly or to the RECIRCULATION SYSTEM, shall be supplied through an air gap or by another method which will prevent BACKFLOW and back-siphonage.	Indoor / Outdoor Environment	Plumbing
5.6.7.2.1 Good Repair (Plumbing)	Good Repair Drinking fountains shall be in good repair.	Indoor / Outdoor Environment	Plumbing
5.6.7.2.2 Clean (Plumbing)	Clean Drinking fountains shall be clean.	Indoor / Outdoor Environment	Plumbing
5.6.7.2.3 Catch Basin (Plumbing)	Catch Basin Drinking fountains shall be adjusted so that water does not go outside the catch basin.	Indoor / Outdoor Environment	Plumbing
5.6.7.2.4 Contamination (Plumbing)	Contamination Drinking fountains shall provide an angled jet of water and be adjusted so that the water does not fall back into the drinking water stream.	Indoor / Outdoor Environment	Plumbing
5.6.7.2.5 Water Pressure (Plumbing)	Water Pressure Drinking fountains shall have sufficient water pressure to allow correct adjustment.	Indoor / Outdoor Environment	Plumbing
5.6.7.3.1 Waste Water Disposal (Plumbing)	Waste Water Disposal AQUATIC VENUE waste water, including backwash water and cartridge cleaning water, shall be disposed of in accordance with local CODES.	Indoor / Outdoor Environment	Plumbing
5.6.7.3.2 Drainage (Plumbing)	Drainage Waste water and backwash water shall not be returned to an AQUATIC VENUE or the AQUATIC FACILITY’S water treatment system.	Indoor / Outdoor Environment	Plumbing
5.6.7.3.3 Drain Line (Plumbing)	Drain Line Filter backwash lines, DECK drains, and other drain lines connected to the AQUATIC FACILITY or the AQUATIC FACILITY RECIRCULATION SYSTEM shall be discharged through an approved air gap.	Indoor / Outdoor Environment	Plumbing
5.6.7.3.4 No Standing Water (Plumbing)	No Standing Water Discharge water shall not create any standing water, a nuisance, offensive odors, stagnant wet areas, or an environment for the breeding of insects.	Indoor / Outdoor Environment	Plumbing
5.6.7.4.1 Volume (Plumbing)	Volume Removal of water from the POOL and replacement with make-up water shall be performed as needed to maintain water quality.	Indoor / Outdoor Environment	Plumbing
5.6.7.4.2 Discharged (Plumbing)	A volume of water totaling at least 4 gallons (15 L) per bather per day per aquatic venue shall be either: 1) Discharged from the system, or 2) Treated with an alternate system meeting the requirements of MAHC 4.7.4 and reused.	Indoor / Outdoor Environment	Plumbing
5.6.7.4.2.1 Backwash Water (Plumbing)	Backwash Water The required volume of water to be discharged may include backwash water.	Indoor / Outdoor Environment	Plumbing
5.6.7.4.3 Multi-System Facilities (Plumbing)	Multi-System Facilities In multi-RECIRCULATION SYSTEM facilities, WATER REPLENISHMENT shall be proportional to the number of BATHERS in each system.	Indoor / Outdoor Environment	Plumbing
5.6.8.1.1 Good Repair and Clean (Solid Waste Management)	Good Repair and Clean Outside waste and recycling containers shall be maintained in good repair and clean condition.	Indoor / Outdoor Environment	Solid Waste Management
5.6.8.1.2 Storage Areas (Solid Waste Management)	Storage Areas Outside waste and recycling STORAGE areas shall be maintained in good repair and clean condition.	Indoor / Outdoor Environment	Solid Waste Management
5.6.8.2.1 Frequency (Solid Waste Management)	Frequency Solid waste and recycled materials shall be removed at a frequency to prevent attracting vectors or causing odor.	Indoor / Outdoor Environment	Solid Waste Management
5.6.8.2.2 Local Code Compliance (Solid Waste Management)	Local Code Compliance Solid waste and recycled materials shall be disposed of in compliance with local CODES.	Indoor / Outdoor Environment	Solid Waste Management
5.6.9.1.1 Preparation (Decks)	Preparation Food preparation and cooking shall only be permitted in designated areas as specified in this CODE.	Indoor / Outdoor Environment	Decks
5.6.9.1.2A Eating and Drinking (Decks)	Eating and Drinking BATHERS shall not eat or drink while in or partially in the AQUATIC VENUE water except in designated areas.	Indoor / Outdoor Environment	Decks
5.6.9.1.2.1 Swim-Up Bars (Decks)	Swim-Up Bars Swim-up bars, when utilized, shall provide facilities for BATHERS to place food and drinks on a surface which can be SANITIZED.	Indoor / Outdoor Environment	Decks
5.6.9.2.1 Containers (Decks)	Containers Glass food and beverage containers shall be prohibited in PATRON areas of AQUATIC FACILITIES.	Indoor / Outdoor Environment	Decks
5.6.9.2.2 Furniture (Decks)	Furniture Glass furniture shall not be used in an AQUATIC FACILITY.	Indoor / Outdoor Environment	Decks
5.6.9.3.1A Free From Obstructions (Decks)	Free From Obstructions The PERIMETER DECK shall be maintained free from obstructions, including PATRON seating, to preserve space required for lifesaving and rescue.	Indoor / Outdoor Environment	Decks
5.6.9.3.2 Diaper Changing (Decks)	Diaper Changing Diaper changing shall only be done at a designated DIAPER-CHANGING STATION.	Indoor / Outdoor Environment	Decks
5.6.9.3.2.1 Prohibited (Decks)	Prohibited Diaper changing shall be prohibited on the DECK.	Indoor / Outdoor Environment	Decks
5.6.9.3.3A Vermin (Decks)	Vermin DECK areas shall be cleaned daily and kept free of debris, vermin, and vermin harborage.	Indoor / Outdoor Environment	Decks
5.6.9.3.4A Original Design (Decks)	Original Design DECK surfaces shall be maintained to their original design slope and integrity.	Indoor / Outdoor Environment	Decks
5.6.9.3.4.1A Crack Repair (Decks)	Cracks in the deck shall be part of the daily inspection process and be repaired when they change sufficiently to increase the potential for: 1) Trips or falls, 2) Lacerations, or 3) Impacting the ability to properly clean and maintain the deck area.	Indoor / Outdoor Environment	Decks
5.6.9.3.5 Standing Water (Decks)	Standing Water DECK areas shall be free from standing water.	Indoor / Outdoor Environment	Decks
5.6.9.3.6 Drains (Decks)	Drains DECK drains shall be cleaned and maintained to prevent blockage and pooling of water.	Indoor / Outdoor Environment	Decks
5.6.9.3.7 Wet Areas (Decks)	Wet Areas Wet areas shall not have absorbent materials that cannot be removed for cleaning and DISINFECTION daily.	Indoor / Outdoor Environment	Decks
5.6.9.3.8 Circulation Path (Decks)	Circulation Path Fixed equipment, loose equipment, and DECK furniture shall not intrude upon the AQUATIC VENUE CIRCULATION PATH.	Indoor / Outdoor Environment	Decks
5.6.10 Aquatic Facility Maintenance (Aquatic Facility Maintenance)	Aquatic Facility Maintenance All appurtenances, features, signage, SAFETY, and other equipment and systems required by this CODE shall be provided and maintained.	Indoor / Outdoor Environment	Aquatic Facility Maintenance
5.6.10.1.1 Slip-Resistant Finish (Aquatic Facility Maintenance)	Slip-Resistant Finish The finish and profile of surfaces of diving boards and platforms shall be maintained to prevent slips, trips, and falls.	Indoor / Outdoor Environment	Aquatic Facility Maintenance
5.6.10.1.2 Loose Bolts and Cracked Boards (Aquatic Facility Maintenance)	Loose Bolts and Cracked Boards Diving boards shall be inspected daily for CRACKS and loose bolts with CRACKED boards removed and loose bolts tightened immediately.	Indoor / Outdoor Environment	Aquatic Facility Maintenance
5.6.10.2.1 Immovable (Aquatic Facility Maintenance)	Immovable Steps and guardrails shall be secured so as not to move during use.	Indoor / Outdoor Environment	Aquatic Facility Maintenance
5.6.10.2.2 Maintenance (Aquatic Facility Maintenance)	Maintenance The profile and surface of steps shall be maintained to reduce the likelihood of slips and falls.	Indoor / Outdoor Environment	Aquatic Facility Maintenance
5.6.10.3A Starting Platforms (Aquatic Facility Maintenance)	Starting Platforms The profile and surface of starting platform steps shall be in good repair to prevent slips, trips, falls, and pinch hazards.	Indoor / Outdoor Environment	Aquatic Facility Maintenance
5.6.10.4.1 Maintenance (Aquatic Facility Maintenance)	Maintenance AQUATIC FEATURES shall be maintained and operated to manufacturer’s/designer’s specifications.	Indoor / Outdoor Environment	Aquatic Facility Maintenance
5.6.10.4.2 Slime and Biofilm (Aquatic Facility Maintenance)	Slime and Biofilm Slime and biofilm layers shall be removed on all accessible AQUATIC FEATURE surfaces.	Indoor / Outdoor Environment	Aquatic Facility Maintenance
5.6.10.4.3 Flow Rates (Aquatic Facility Maintenance)	Flow Rates AQUATIC FEATURE water flow rates shall be checked to be within designer or manufacturer’s specifications prior to opening to the public.	Indoor / Outdoor Environment	Aquatic Facility Maintenance
5.6.10.4.4 Disinfectant (Aquatic Facility Maintenance)	Disinfectant Where AQUATIC FEATURE plumbing lines are susceptible to holding stagnant water, AQUATIC FEATURE pumps shall be started with sufficient time prior to opening to flush such plumbing lines with treated water.	Indoor / Outdoor Environment	Aquatic Facility Maintenance
5.6.10.4.4.1 Water Testing (Aquatic Facility Maintenance)	Water Testing The water shall be tested to verify the DISINFECTANT in the water is within the parameters specified in MAHC 5.7.3.1.1.2.	Indoor / Outdoor Environment	Aquatic Facility Maintenance
5.6.10.5.1 Maintenance (Aquatic Facility Maintenance)	Maintenance Required fencing, BARRIERS, and gates shall be maintained at all times.	Indoor / Outdoor Environment	Aquatic Facility Maintenance
5.6.10.5.2 Tested Daily (Aquatic Facility Maintenance)	Tested Daily Gates, locks, and associated alarms, if required, shall be tested daily prior to opening.	Indoor / Outdoor Environment	Aquatic Facility Maintenance
5.6.10.6.1 Cleaning (Aquatic Facility Maintenance)	Cleaning The AQUATIC VENUE shall be kept clean of debris, organic materials, and slime/biofilm in accessible areas in the water and on surfaces.	Indoor / Outdoor Environment	Aquatic Facility Maintenance
5.6.10.6.2 Vacuuming (Aquatic Facility Maintenance)	Vacuuming Vacuuming shall only be done when the AQUATIC VENUE is closed.	Indoor / Outdoor Environment	Aquatic Facility Maintenance
5.6.10.6.3 Port Openings (Aquatic Facility Maintenance)	Port Openings Vacuum port openings shall be covered with an approved device cover when not in use.	Indoor / Outdoor Environment	Aquatic Facility Maintenance
5.6.10.6.3.1 Damaged (Aquatic Facility Maintenance)	Damaged POOLS with missing or damaged vacuum port openings shall be closed and repairs made before re-opening.	Indoor / Outdoor Environment	Aquatic Facility Maintenance
5.7.1.1.1 Continuous Operation (Recirculation Systems and Equipment)	Continuous Operation All components of the filtration and RECIRCULATION SYSTEMS shall be kept in continuous operation 24 hours per day.	Recirculation and Water Treatment	Recirculation Systems and Equipment
5.7.1.1.1.1 Reduced Flowrates (Recirculation Systems and Equipment)	Reduced Flowrates The system flowrate shall not be reduced more than 25% lower than the minimum design requirements and only reduced when the POOL is unoccupied during posted closure hours of the AQUATIC VENUE.	Recirculation and Water Treatment	Recirculation Systems and Equipment
5.7.1.1.1.1.1 System Design (Recirculation Systems and Equipment)	System Design The flow turndown system shall be designed as specified in MAHC 4.7.1.10.5.1 to 4.7.1.10.5.2.	Recirculation and Water Treatment	Recirculation Systems and Equipment
5.7.1.1.1.1.2 Water Clarity (Recirculation Systems and Equipment)	Water Clarity The system flowrate shall be based on ensuring the minimum water clarity required under MAHC 5.7.6 is met before opening to the public.	Recirculation and Water Treatment	Recirculation Systems and Equipment
5.7.1.1.1.1.2 Disinfectant Levels (Recirculation Systems and Equipment)	Disinfectant Levels The turndown system shall be required to maintain required DISINFECTANT and pH levels at all times.	Recirculation and Water Treatment	Recirculation Systems and Equipment
5.7.1.1.2 Flow (Recirculation Systems and Equipment)	Flow Flow through the various components of a RECIRCULATION SYSTEM shall be balanced according to the provisions outlined in MAHC 5.7.1 to maximize the water clarity and SAFETY of a POOL.	Recirculation and Water Treatment	Recirculation Systems and Equipment
5.7.1.1.3A Gutter / Skimmer Pools (Recirculation Systems and Equipment)	For gutter or skimmer pools with main drains, the required recirculation flow shall be as follows during normal operation: 1) At least 80% of the flow through the POS, and 2) No greater than 20% through the main drain.	Recirculation and Water Treatment	Recirculation Systems and Equipment
5.7.1.2 Combined Venue Treatment (Recirculation Systems and Equipment)	Combined Venue Treatment Each individual AQUATIC VENUE in a combined treatment system shall meet required TURNOVER TIMES specified in MAHC 5.7.1.9 and achieve all water quality criteria (including, but not limited to, pH, DISINFECTANT concentration, and water clarity/turbidity).	Recirculation and Water Treatment	Recirculation Systems and Equipment
5.7.1.3A Inlets (Recirculation Systems and Equipment)	Inlets INLETS shall be checked at least weekly for rate and direction of flow and adjusted as necessary to produce uniform circulation of water and to facilitate the maintenance of a uniform DISINFECTANT residual throughout the POOL.	Recirculation and Water Treatment	Recirculation Systems and Equipment
5.7.1.4.1 Perimeter Overflow (Recirculation Systems and Equipment)	Perimeter Overflow The POSS shall be kept clean and free of debris that may restrict flow.	Recirculation and Water Treatment	Recirculation Systems and Equipment
5.7.1.4.2 Automatic Fill System (Recirculation Systems and Equipment)	Automatic Fill System The automatic fill system, when installed, shall maintain the water level at an elevation such that the gutters must overflow continuously around the perimeter of the POOL.	Recirculation and Water Treatment	Recirculation Systems and Equipment
5.7.1.4.3 Skimmer Water Levels (Recirculation Systems and Equipment)	Skimmer Water Levels The water levels shall be maintained near the middle of the SKIMMER openings.	Recirculation and Water Treatment	Recirculation Systems and Equipment
5.7.1.4.4 Flow (Recirculation Systems and Equipment)	Flow The flow through each SKIMMER shall be adjusted to maintain skimming action that will remove all floating matter from the surface of the water.	Recirculation and Water Treatment	Recirculation Systems and Equipment
5.7.1.4.5 Strainer Baskets (Recirculation Systems and Equipment)	Strainer Baskets The strainer baskets for SKIMMERS shall be cleaned as necessary to maintain proper skimming.	Recirculation and Water Treatment	Recirculation Systems and Equipment
5.7.1.4.6 Weirs (Recirculation Systems and Equipment)	Weirs Weirs shall remain in place and in working condition at all times.	Recirculation and Water Treatment	Recirculation Systems and Equipment
5.7.1.4.6.1 Broken or Missing Weirs (Recirculation Systems and Equipment)	Broken or Missing Weirs Broken or missing SKIMMER weirs shall be replaced immediately.	Recirculation and Water Treatment	Recirculation Systems and Equipment
5.7.1.4.7 Flotation Test (Recirculation Systems and Equipment)	Flotation Test A flotation test may be required by the AHJ to evaluate the effectiveness of surface skimming.	Recirculation and Water Treatment	Recirculation Systems and Equipment
5.7.1.5.1 Replaced (Recirculation Systems and Equipment)	Replaced Loose, broken, or missing suction outlet covers and sumps shall be secured or replaced immediately and installed in accordance with the manufacturer's requirements.	Recirculation and Water Treatment	Recirculation Systems and Equipment
5.7.1.5.1.1 Closed (Recirculation Systems and Equipment)	Closed POOLS shall be closed until the required repairs can be completed.	Recirculation and Water Treatment	Recirculation Systems and Equipment
5.7.1.5.1.2 Close/Open Procedures (Recirculation Systems and Equipment)	Close/Open Procedures AQUATIC FACILITIES shall follow procedures for closing and re-opening whenever required as outlined in MAHC 5.4.1.	Recirculation and Water Treatment	Recirculation Systems and Equipment
5.7.1.5.2 Documentation (Recirculation Systems and Equipment)	Documentation The manufacturer’s documentation on all outlet covers and sumps shall be made part of the permanent records of the AQUATIC FACILITY.	Recirculation and Water Treatment	Recirculation Systems and Equipment
5.7.1.7 Strainers & Pumps (Recirculation Systems and Equipment)	Strainers & Pumps Strainers shall be in place and cleaned as required to maintain pump performance.	Recirculation and Water Treatment	Recirculation Systems and Equipment
5.7.1.8A Flow Meters (Recirculation Systems and Equipment)	Flow Meters Flow meters in accordance with MAHC 4.7.1.9.1 shall be provided and maintained in proper working order.	Recirculation and Water Treatment	Recirculation Systems and Equipment
5.7.1.9.1 New Construction or Substantially Altered Venues (Recirculation Systems and Equipment)	New Construction or Substantially Altered Venues AQUATIC VENUES constructed or substantially altered after the adoption of this CODE shall be operated at the designed flow rate to provide the required TURNOVER RATE 24-hours per day except as allowed in MAHC 4.7.1.10.	Recirculation and Water Treatment	Recirculation Systems and Equipment
5.7.1.9.2 Construction Before Adoption of this Code (Recirculation Systems and Equipment)	Construction Before Adoption of this Code AQUATIC VENUES constructed before the adoption of this CODE shall be operated 24 hours per day at their designed flow rate.	Recirculation and Water Treatment	Recirculation Systems and Equipment
5.7.2.1.1 Certified, Listed, and Labeled (Filtration)	Certified, Listed, and Labeled Filters and filter media shall be CERTIFIED, LISTED, AND LABELED to NSF/ANSI 50 by an ANSI-accredited certification organization.	Recirculation and Water Treatment	Filtration
5.7.2.1.2 Cleaned (Filtration)	Cleaned Filters shall be backwashed, cleaned, and maintained according to the manufacturer’s instructions.	Recirculation and Water Treatment	Filtration
5.7.2.2.1 Filtration Rates (Filtration)	Filtration Rates High-rate granular media filters shall be operated at no more than 15 GPM per square foot (36.7 m/h) when a minimum bed depth of 15 inches (38.1 cm) is provided per manufacturer’s instructions.	Recirculation and Water Treatment	Filtration
5.7.2.2.1.1 Less than Fifteen Inch Bed Depth (Filtration)	Less than Fifteen Inch Bed Depth When a bed depth is less than 15 inches (38.1 cm), filters shall operate at no more than 12 GPM per square foot (29.3 m/h).	Recirculation and Water Treatment	Filtration
5.7.2.2.2 Backwashing Rates (Filtration)	Backwashing Rates The granular media filter system shall be backwashed at a rate of at least 15 GPM per square foot (36.7 m/h) of filter bed surface area unless explicitly prohibited by the filter manufacturer and/or approved at an alternate rate as specified in the NSF/ANSI 50 listing as per MAHC 4.7.2.2.3.2.	Recirculation and Water Treatment	Filtration
5.7.2.2.3 Clear Water (Filtration)	Clear Water Backwashing should be continued until the water leaving the filter is clear.	Recirculation and Water Treatment	Filtration
5.7.2.2.4A Backwashing Frequency (Filtration)	Backwashing Frequency Backwashing of each filter shall be performed at a differential pressure increase over the initial clean filter pressure, as recommended by the filter manufacturer, unless the system can no longer achieve the design flow rate.	Recirculation and Water Treatment	Filtration
5.7.2.2.4.1A Backwash Scheduling (Filtration)	Backwash Scheduling Backwashes shall be scheduled to take place when the AQUATIC VENUE is closed for BATHER use.	Recirculation and Water Treatment	Filtration
5.7.2.2.4.1.1 Backwashing Without Bathers Present (Filtration)	Backwashing Without Bathers Present BATHERS shall not be permitted to reenter the AQUATIC VENUE until the RESPONSIBLE SUPERVISOR or QUALIFIED OPERATOR ensures that the recirculation pump and chemical feeders have restarted and run for a minimum of 5 minutes following completion of backwashing.	Recirculation and Water Treatment	Filtration
5.7.2.2.4.1.2 Backwashing With Bathers Present (Filtration)	A filter may be backwashed while bathers are in the aquatic venue if all of the following criteria are met: 1) Multiple filters are used, and 2) The filter to be backwashed can be isolated from the remaining recirculation system and filters, and 3) The recirculation and filtration system still continues to run as per this code, and 4) The chemical feed lines inject at a point where chemicals ente…	Recirculation and Water Treatment	Filtration
5.7.2.2.5 Filter Media Inspections (Filtration)	Filter Media Inspections Sand or other granular media shall be inspected for proper depth and cleanliness at least one time per year, replacing the media when necessary to restore depth or cleanliness.	Recirculation and Water Treatment	Filtration
5.7.2.2.6 Vacuum Sand Filters (Filtration)	Vacuum Sand Filters The manual air release valve of the filter shall be opened as necessary to remove any air that collects inside of the filter as well as following each backwash.	Recirculation and Water Treatment	Filtration
5.7.2.2.7A Filtration Enhancing Products (Filtration)	Filtration Enhancing Products Products used to enhance filter performance shall be used according to manufacturers’ recommendations.	Recirculation and Water Treatment	Filtration
5.7.2.3.1 Appropriate (Filtration)	Appropriate The appropriate media type and quantity as recommended by the filter manufacturer shall be used.	Recirculation and Water Treatment	Filtration
5.7.2.3.1.1 Approved (Filtration)	Approved The media shall be CERTIFIED, LISTED, AND LABELED to NSF/ANSI 50 by an ANSI-accredited certification organization for use in the filter.	Recirculation and Water Treatment	Filtration
5.7.2.3.2A Return to the Pool (Filtration)	Return to the Pool Precoating of the filters shall be required in closed loop (precoat) mode to minimize the potential for media or debris to be returned to the POOL unless filters are CERTIFIED, LISTED, AND LABELED to NSF/ANSI 50 by an ANSI-accredited certification organization to return water to the POOL during the precoat process.	Recirculation and Water Treatment	Filtration
5.7.2.3.3A Operation (Filtration)	Operation Filter operation shall be per manufacturer’s instructions.	Recirculation and Water Treatment	Filtration
5.7.2.3.3.1 Uninterrupted Flow (Filtration)	Uninterrupted Flow Flow through the filter shall not be interrupted when switching from precoat mode to filtration mode unless the filters are CERTIFIED, LISTED, AND LABELED to NSF/ANSI 50 by an ANSI-accredited certification organization to return water to the POOL during the precoat process.	Recirculation and Water Treatment	Filtration
5.7.2.3.3.1.1 Flow Interruption (Filtration)	Flow Interruption When a flow interruption occurs on precoat filters not designed to bump, the media shall be backwashed out of the filter and a new precoat established according to the manufacturer’s recommendations.	Recirculation and Water Treatment	Filtration
5.7.2.3.3.2 Maximum Precoat Media Load (Filtration)	Maximum Precoat Media Load Systems designed to flow to waste while precoating shall use the maximum recommended precoat media load permitted by the filter manufacturer to account for media lost to the waste stream during precoating.	Recirculation and Water Treatment	Filtration
5.7.2.3.4A Cleaning (Filtration)	Cleaning Backwashing or cleaning of filters shall be performed at a differential pressure increase over the initial clean filter pressure as recommended by the filter manufacturer unless the system can no longer achieve the design flow rate.	Recirculation and Water Treatment	Filtration
5.7.2.3.5 Continuous Feed Equipment (Filtration)	Continuous Feed Equipment Continuous filter media feed equipment tank agitators shall run continuously.	Recirculation and Water Treatment	Filtration
5.7.2.3.5.1 Batch Application (Filtration)	Batch Application Filter media feed may also be performed via batch application.	Recirculation and Water Treatment	Filtration
5.7.2.3.6A Bumping (Filtration)	Bumping Bumping a precoat filter shall be performed in accordance with the manufacturer’s recommendations.	Recirculation and Water Treatment	Filtration
5.7.2.3.7.1A Diatomaceous Earth (Filtration)	Diatomaceous Earth Diatomaceous earth (DE), when used, shall be added to precoat filters in the amount recommended by the filter manufacturer and in accordance with the specifications for the filter listing and labeling to NSF/ANSI 50 by an ANSI-accredited certification organization.	Recirculation and Water Treatment	Filtration
5.7.2.3.7.2 Perlite (Filtration)	Perlite Perlite, when used, shall be added to precoat filters in the amount recommended by the filter manufacturer and in accordance with the specifications for the filter listing and labeling to NSF/ANSI 50 by an ANSI-accredited certification organization.	Recirculation and Water Treatment	Filtration
5.7.2.4.1A Approved (Filtration)	Approved Cartridge filters shall be operated in accordance with the filter manufacturer's recommendation and be CERTIFIED, LISTED, AND LABELED to NSF/ANSI 50 by an ANSI-accredited certification organization.	Recirculation and Water Treatment	Filtration
5.7.2.4.2A Filtration Rates (Filtration)	The maximum operating filtration rate for any surface-type cartridge filter shall not: 1) Exceed the lesser of either the manufacturer’s recommended filtration rate or 0.375 GPM per square foot (0.26 L/s/m2) or 2) Drop below the design flow rate required to achieve the turnover rate for the aquatic venue.	Recirculation and Water Treatment	Filtration
5.7.2.4.3A Filter Elements (Filtration)	Filter Elements Active filter cartridges shall be exchanged with clean filter cartridges at a differential pressure increase over the initial clean filter pressure as recommended by the filter manufacturer unless the system can no longer achieve the design flow rate.	Recirculation and Water Treatment	Filtration
5.7.2.4.3.1A Cleaning Procedure (Filtration)	Cleaning Procedure The filter housing and filter cartridge shall be cleaned per manufacturer’s recommendation.	Recirculation and Water Treatment	Filtration
5.7.2.4.3.1.1 No Manufacturer Procedure (Filtration)	No Manufacturer Procedure If there is no established manufacturer cleaning procedure, then filters shall be cleaned per MAHC 5.7.2.4.3.2 and 5.7.2.4.3.3 shall be used.	Recirculation and Water Treatment	Filtration
5.7.2.4.3.2 Filter Housing Cleaning (Filtration)	The following procedures shall be implemented to clean the filter housing when no manufacturer instructions are established: 1) Drain filter housing to waste; 2) Remove the filter cartridges from the housing; 3) Clean the inside of the filter housing with a brush and mild detergent to remove biofilms and algae; 4) Rinse thoroughly; and 5) Mist the filter housing walls with chlorine bleach at a 1:…	Recirculation and Water Treatment	Filtration
5.7.2.4.3.3 Filter Cartridge Cleaning (Filtration)	Filter Cartridge Cleaning The following procedures shall be implemented to clean the filter cartridge when no manufacturer instructions are established.	Recirculation and Water Treatment	Filtration
5.7.2.4.3.3.1 Rinse Thoroughly (Filtration)	Rinse Thoroughly The cartridge shall be rinsed thoroughly with a spray nozzle.	Recirculation and Water Treatment	Filtration
5.7.2.4.3.3.2A Pressure Washer (Filtration)	Pressure Washer A pressure washer shall not be used to clean cartridge filters.	Recirculation and Water Treatment	Filtration
5.7.2.4.3.3.3 Degrease (Filtration)	Degrease Cartridge filters shall be degreased each time they are cleaned per the procedures outlined in this section.	Recirculation and Water Treatment	Filtration
5.7.2.4.3.3.4 Soak (Filtration)	The cartridge shall be soaked overnight in one of the following solutions: 1) A cartridge filter cleaner/degreaser per instructions on product label, or 2) A solution of water with 1 cup (240 ml) of tri-sodium phosphate (TSP) per 5 gallons (18.9 L) of water, or 3) One cup (240 mL) of automatic dishwashing detergent per 5 gallons (18.9 L) of water.	Recirculation and Water Treatment	Filtration
5.7.2.4.3.3.5 Acid (Filtration)	Acid Muriatic acid or products with acid in them shall never be used prior to degreasing.	Recirculation and Water Treatment	Filtration
5.7.2.4.3.3.6 Rinse (Filtration)	Rinse The filter cartridge shall be removed from the degreaser solution and rinsed thoroughly.	Recirculation and Water Treatment	Filtration
5.7.2.4.3.3.7 Sanitize (Filtration)	Sanitize The filter cartridge shall be SANITIZED by soaking for 1 hour in a bleach solution made by mixing 1 quart (950 ml) of household bleach per 5 gallons (18.9 L) of water.	Recirculation and Water Treatment	Filtration
5.7.2.4.3.3.8 Rinse (Filtration)	Rinse After soaking for 1 hour, the SANITIZED filter cartridge shall be removed and rinsed thoroughly.	Recirculation and Water Treatment	Filtration
5.7.2.4.4 Spare Cartridge (Filtration)	Spare Cartridge One full set of spare cartridges shall be maintained on site in a clean and dry condition.	Recirculation and Water Treatment	Filtration
5.7.3 Water Treatment Chemicals and Systems (Water Treatment Chemicals and Systems)	Water Treatment Chemicals and Systems Treatment chemicals shall be CERTIFIED, LISTED, AND LABELED to either NSF/ANSI Standard 50 or NSF/ANSI Standard 60 by an ANSI-accredited certification organization, and/or have an EPA FIFRA registration and be used only in accordance with the manufacturer’s instructions.	Recirculation and Water Treatment	Water Treatment Chemicals and Systems
5.7.3.1 Primary Disinfectants (Water Treatment Chemicals and Systems)	Primary Disinfectants Only the primary DISINFECTANTS outlined in MAHC 5.7.3 shall be acceptable for use in AQUATIC VENUES.	Recirculation and Water Treatment	Water Treatment Chemicals and Systems
5.7.3.1.1.1 EPA Registered (Water Treatment Chemicals and Systems)	EPA Registered Only CHLORINE products that are EPA-REGISTERED for use as SANITIZERS or DISINFECTANTS in AQUATIC VENUES or SPAS in the United States are permitted.	Recirculation and Water Treatment	Water Treatment Chemicals and Systems
5.7.3.1.1.2A Minimum FAC Concentrations (Water Treatment Chemicals and Systems)	Minimum FAC Concentrations Minimum FAC concentrations shall be maintained at all times in all areas as follows in MAHC 5.7.3.1.1.2.1 to 5.7.3.1.1.2.3.	Recirculation and Water Treatment	Water Treatment Chemicals and Systems
5.7.3.1.1.2.1 Not Using Cyanuric Acid (Water Treatment Chemicals and Systems)	Not Using Cyanuric Acid AQUATIC VENUES not using CYA shall maintain a minimum FAC concentration of 1.0 ppm (mg/L).	Recirculation and Water Treatment	Water Treatment Chemicals and Systems
5.7.3.1.1.2.2 Using Cyanuric Acid (Water Treatment Chemicals and Systems)	Using Cyanuric Acid AQUATIC VENUES using CYA shall maintain a minimum FAC concentration of 2.0 ppm (mg/L).	Recirculation and Water Treatment	Water Treatment Chemicals and Systems
5.7.3.1.1.2.3 Spas (Water Treatment Chemicals and Systems)	Spas SPAS shall maintain a minimum FAC concentration of 3.0 ppm (mg/L).	Recirculation and Water Treatment	Water Treatment Chemicals and Systems
5.7.3.1.1.3 Stagnant Water Lines (Water Treatment Chemicals and Systems)	Stagnant Water Lines Recirculated AQUATIC FEATURE water lines susceptible to holding stagnant water shall maintain DISINFECTANT throughout the lines as per MAHC 5.7.3.1.1.2.	Recirculation and Water Treatment	Water Treatment Chemicals and Systems
5.7.3.1.1.4 Consistent with Label Instructions (Water Treatment Chemicals and Systems)	Consistent with Label Instructions FAC concentrations shall be consistent with label instructions.	Recirculation and Water Treatment	Water Treatment Chemicals and Systems
5.7.3.1.1.5A Maximum FAC Concentrations (Water Treatment Chemicals and Systems)	Maximum FAC Concentrations Maximum FAC concentrations shall not exceed 10.0 ppm (mg/L) at any time the AQUATIC VENUE is open to BATHERS.	Recirculation and Water Treatment	Water Treatment Chemicals and Systems
5.7.3.1.2.1A EPA Registered (Water Treatment Chemicals and Systems)	EPA Registered Only bromine products that are EPA-REGISTERED for use as SANITIZERS or DISINFECTANTS in AQUATIC VENUES or SPAS in the United States shall be permitted.	Recirculation and Water Treatment	Water Treatment Chemicals and Systems
5.7.3.1.2.1.1 Disinfectants (Water Treatment Chemicals and Systems)	Disinfectants Bromine-based DISINFECTANTS may be applied to AQUATIC VENUES and SPAS through the addition of an organic bromine compound (1,3-Dibromo-5,5-dimethylhydantoin (DBDMH) or 1-bromo-3-chloro-5,5-dimethylhydantoin (BCDMH)).	Recirculation and Water Treatment	Water Treatment Chemicals and Systems
5.7.3.1.2.2A Minimum Bromine Concentrations (Water Treatment Chemicals and Systems)	Minimum bromine concentrations shall be maintained at all times in all areas as follows: 1) All aquatic venues: 3.0 ppm (mg/L), and 2) Spas: 4.00 ppm (mg/L).	Recirculation and Water Treatment	Water Treatment Chemicals and Systems
5.7.3.1.2.3A Maximum Bromine Concentrations (Water Treatment Chemicals and Systems)	Maximum Bromine Concentrations The maximum bromine concentration shall not exceed 8.0 ppm (mg/L) at any time the AQUATIC VENUE is open to BATHERS.	Recirculation and Water Treatment	Water Treatment Chemicals and Systems
5.7.3.1.3 Stabilizers (Water Treatment Chemicals and Systems)	Stabilizers CYA or stabilized CHLORINE products shall be CERTIFIED, LISTED, AND LABELED to either NSF/ANSI Standard 50 or NSF/ANSI Standard 60 by an ANSI-accredited certification organization, and/or have an EPA FIFRA registration.	Recirculation and Water Treatment	Water Treatment Chemicals and Systems
[truncated: 661 more rows]
